# Supplementary material for: Global trends in the proportion of macrolide-resistant Mycobacterium Species: A systematic review and meta-analysis
Source: PLoS One. 2025 Nov 7;20(11):e0333521. doi: 10.1371/journal.pone.0333521 (PMC12594324; doi:10.1371/journal.pone.0333521)
Supplement: S2 File — Detailed information on all studies included, including first author, year, country, study design, sample size, and macrolide resistance data. (CSV) [file pone.0333521.s002.csv]

author	year	title	url	doi	decision
NA	2016	helicobacter pylori and gastric or duodenal ulcer: first-line empirical treatment in 2015: amoxicillin + clarithromycin + metronidazole	https://www.embase.com/search/results?subaction=viewrecord&id=L607757105&from=export	NA	exclouded due to lack of information about mycobacteriom
NA	2016	helicobacter pylori and gastric or duodenal ulcer: first-line empirical treatment in 2015: amoxicillin + clarithromycin + metronidazole	https://www.scopus.com/inward/record.uri?eid=2-s2.0-84954244423&partnerID=40&md5=3b9804129e20d10b51f0691d8fce0c7c	NA	exlouded due to Duplication
NA	2017	correction to lancet planet health 2017; 1: e316–27 (s2542519617301419) (10.1016/s2542-5196(17)30141-9))	https://www.embase.com/search/results?subaction=viewrecord&id=L620732678&from=exporthttp://dx.doi.org/10.1016/S2542-5196(17)30157-2	10.1016/s2542-5196(17)30157-2	exclouded due to lack of information about mycobacteriom
NA	2017	correction to lancet planet health 2017; 1: e316–27 (s2542519617301419) (10.1016/s2542-5196(17)30141-9))	https://www.scopus.com/inward/record.uri?eid=2-s2.0-85047232080&doi=10.1016%2fS2542-5196%2817%2930157-2&partnerID=40&md5=afa02d733c07183ad75d442b862986b8	10.1016/s2542-5196(17)30157-2	exlouded due to Duplication
NA	2018	acog practice bulletin no. 199 summary: use of prophylactic antibiotics in labor and delivery	https://www.embase.com/search/results?subaction=viewrecord&id=L629330439&from=exporthttp://dx.doi.org/10.1097/AOG.0000000000002834	10.1097/aog.0000000000002834	exclouded due to lack of information about mycobacteriom
NA	2018	acog practice bulletin no. 199 summary: use of prophylactic antibiotics in labor and delivery	https://www.scopus.com/inward/record.uri?eid=2-s2.0-85065566938&doi=10.1097%2fAOG.0000000000002834&partnerID=40&md5=d47dea840de6f52ecaa42aa7abd735d6	10.1097/aog.0000000000002834	exlouded due to Duplication
NA	2020	a double-blind placebo-controlled trial of azithromycin to reduce mortality and improve growth in high-risk young children with non-bloody diarrhoea in low resource settings: the antibiotics for children with diarrhoea (abcd) trial protocol	https://www.scopus.com/inward/record.uri?eid=2-s2.0-85077785867&doi=10.1186%2fs13063-019-3829-y&partnerID=40&md5=229066c98b0c924d51cd3b0bcfd7a41a	10.1186/s13063-019-3829-y	exclouded due to lack of information about mycobacteriom
R. H. Aabenhus	2017	characterisation of antibiotic prescriptions for acute respiratory tract infections in danish general practice: a retrospective registry based cohort study	https://www.embase.com/search/results?subaction=viewrecord&id=L616289660&from=exporthttp://dx.doi.org/10.1038/s41533-017-0037-7	10.1038/s41533-017-0037-7	exclouded due to lack of information about mycobacteriom
R. H. Aabenhus	2017	characterisation of antibiotic prescriptions for acute respiratory tract infections in danish general practice: a retrospective registry based cohort study	https://www.scopus.com/inward/record.uri?eid=2-s2.0-85019894919&doi=10.1038%2fs41533-017-0037-7&partnerID=40&md5=ab54c921e92b0ed350524219a534c475	10.1038/s41533-017-0037-7	exlouded due to Duplication
A. K. Ababou	2016	structures of gate loop variants of the acrb drug efflux pump bound by erythromycin substrate	https://www.embase.com/search/results?subaction=viewrecord&id=L611245290&from=exporthttp://dx.doi.org/10.1371/journal.pone.0159154	10.1371/journal.pone.0159154	exclouded due to lack of information about mycobacteriom
A. K. Ababou	2016	structures of gate loop variants of the acrb drug efflux pump bound by erythromycin substrate	https://www.scopus.com/inward/record.uri?eid=2-s2.0-84979074004&doi=10.1371%2fjournal.pone.0159154&partnerID=40&md5=8018e176f3de258e9fdc840f294b574f	10.1371/journal.pone.0159154	exlouded due to Duplication
A. T. B. Abadi	2017	resistance to clarithromycin and gastroenterologist's persistence roles in nomination for helicobacter pylori as high priority pathogen by world health organization	https://www.embase.com/search/results?subaction=viewrecord&id=L618506768&from=exporthttp://dx.doi.org/10.3748/wjg.v23.i35.6379	10.3748/wjg.v23.i35.6379	exclouded due to lack of information about mycobacteriom
A. T. B. Abadi	2017	resistance to clarithromycin and gastroenterologist's persistence roles in nomination for helicobacter pylori as high priority pathogen by world health organization	https://www.scopus.com/inward/record.uri?eid=2-s2.0-85030124880&doi=10.3748%2fwjg.v23.i35.6379&partnerID=40&md5=be3633713f80214d686927b4efdb4bd2	10.3748/wjg.v23.i35.6379	exlouded due to Duplication
A. T. B. I. Abadi	2019	vonoprazan and helicobacter pylori treatment: a lesson from japan or a limited geographic phenomenon?	https://www.embase.com/search/results?subaction=viewrecord&id=L627798333&from=exporthttp://dx.doi.org/10.3389/fphar.2019.00316	10.3389/fphar.2019.00316	exclouded due to lack of information about mycobacteriom
A. T. B. I. Abadi	2019	vonoprazan and helicobacter pylori treatment: a lesson from japan or a limited geographic phenomenon?	https://www.scopus.com/inward/record.uri?eid=2-s2.0-85065986004&doi=10.3389%2ffphar.2019.00316&partnerID=40&md5=b0e49c71e7aaa0334a04278fae1e006a	10.3389/fphar.2019.00316	exlouded due to Duplication
S. P. Abbara	2019	impact of a multimodal strategy combining a new standard of care and restriction of carbapenems, fluoroquinolones and cephalosporins on antibiotic consumption and resistance of pseudomonas aeruginosa in a french intensive care unit	https://www.embase.com/search/results?subaction=viewrecord&id=L2001664539&from=exporthttp://dx.doi.org/10.1016/j.ijantimicag.2018.12.001	10.1016/j.ijantimicag.2018.12.001	exclouded due to lack of information about mycobacteriom
S. P. Abbara	2019	impact of a multimodal strategy combining a new standard of care and restriction of carbapenems, fluoroquinolones and cephalosporins on antibiotic consumption and resistance of pseudomonas aeruginosa in a french intensive care unit	https://www.scopus.com/inward/record.uri?eid=2-s2.0-85062460756&doi=10.1016%2fj.ijantimicag.2018.12.001&partnerID=40&md5=fd7cd0cb17aa89eca2b845e2ecdd1550	10.1016/j.ijantimicag.2018.12.001	exlouded due to Duplication
N. T. A. A. Abbas Alsaadi	2020	comparison between levofloxacin based therapy and clarithromycin based therapy through 14 days period for h-pylori eradication	https://www.embase.com/search/results?subaction=viewrecord&id=L2005831848&from=exporthttp://dx.doi.org/10.31838/srp.2020.4.88	10.31838/srp.2020.4.88	exclouded due to lack of information about mycobacteriom
N. T. A. A. Abbas Alsaadi	2020	comparison between levofloxacin based therapy and clarithromycin based therapy through 14 days period for h-pylori eradication	https://www.scopus.com/inward/record.uri?eid=2-s2.0-85084353362&doi=10.31838%2fsrp.2020.4.88&partnerID=40&md5=c4a64a1f0a0ccafedf5092e74ca7ac19	10.31838/srp.2020.4.88	exlouded due to Duplication
A. S. Abbas	2015	prevalence of mlsb resistance and observation of erm a & erm c genes at a tertiary care hospital	https://www.embase.com/search/results?subaction=viewrecord&id=L604733987&from=exporthttp://dx.doi.org/10.7860/JCDR/2015/13584.6112	10.7860/jcdr/2015/13584.6112	exclouded due to lack of information about mycobacteriom
A. S. Abbas	2015	prevalence of mlsb resistance and observation of erm a & erm c genes at a tertiary care hospital	https://www.scopus.com/inward/record.uri?eid=2-s2.0-84930643386&doi=10.7860%2fJCDR%2f2015%2f13584.6112&partnerID=40&md5=9b56bc8e98aa6636ae1ea8579a32e763	10.7860/jcdr/2015/13584.6112	exlouded due to Duplication
M. B. Abbasi	2017	antibiotic resistance patterns and virulence determinants of different sccmec and pulsotypes of staphylococcus aureus isolated from a major hospital in ilam, iran	https://www.embase.com/search/results?subaction=viewrecord&id=L621166782&from=exporthttp://dx.doi.org/10.2174/1874285801711010211	10.2174/1874285801711010211	exclouded due to lack of information about mycobacteriom
M. B. Abbasi	2017	antibiotic resistance patterns and virulence determinants of different sccmec and pulsotypes of staphylococcus aureus isolated from a major hospital in ilam, iran	https://www.scopus.com/inward/record.uri?eid=2-s2.0-85043571387&doi=10.2174%2f1874285801711010211&partnerID=40&md5=9f1106be3061ef8196d863c88aa8ad4e	10.2174/1874285801711010211	exlouded due to Duplication
E. K. Abbasi Montazeri	2021	prevalence of methicillin resistance and superantigenic toxins in staphylococcus aureus strains isolated from patients with cancer	https://www.embase.com/search/results?subaction=viewrecord&id=L2013830515&from=exporthttp://dx.doi.org/10.1186/s12866-021-02319-7	10.1186/s12866-021-02319-7	exclouded due to lack of information about mycobacteriom
E. K. Abbasi Montazeri	2021	prevalence of methicillin resistance and superantigenic toxins in staphylococcus aureus strains isolated from patients with cancer	https://www.scopus.com/inward/record.uri?eid=2-s2.0-85115989077&doi=10.1186%2fs12866-021-02319-7&partnerID=40&md5=58443c0d683e0981394fbdb734de7e38	10.1186/s12866-021-02319-7	exlouded due to Duplication
H. A. R. A. Abbood	2019	detection of combination effect of silver nanoparticles prepared with pimpinella anisum and some antibiotics on some pathogenic bacteria	https://www.embase.com/search/results?subaction=viewrecord&id=L2003243086&from=exporthttp://dx.doi.org/10.25258/ijddt.v9i3.24	10.25258/ijddt.v9i3.24	exclouded due to lack of information about mycobacteriom
H. A. R. A. Abbood	2019	detection of combination effect of silver nanoparticles prepared with pimpinella anisum and some antibiotics on some pathogenic bacteria	https://www.scopus.com/inward/record.uri?eid=2-s2.0-85075313236&doi=10.25258%2fijddt.v9i3.24&partnerID=40&md5=37bcc10ba5b69e687db49af35467ed6e	10.25258/ijddt.v9i3.24	exlouded due to Duplication
S. M. A. Abd El-Ghany	2015	group a beta-hemolytic streptococcal pharyngitis and carriage rate among egyptian children: a case-control study	https://www.embase.com/search/results?subaction=viewrecord&id=L607369859&from=exporthttp://dx.doi.org/10.5144/0256-4947.2015.377	10.5144/0256-4947.2015.377	exclouded due to study type
S. M. A. Abd El-Ghany	2015	group a beta-hemolytic streptococcal pharyngitis and carriage rate among egyptian children: a case-control study	https://www.scopus.com/inward/record.uri?eid=2-s2.0-84951108825&doi=10.5144%2f0256-4947.2015.377&partnerID=40&md5=93592f36c7215d19549dab799e7774d8	10.5144/0256-4947.2015.377	exlouded due to Duplication
K. A. S. Abd El-Razik	2023	macrolides-resistant staphylococcus aureus associated with clinical mastitis in cattle and buffalo in egypt	https://www.embase.com/search/results?subaction=viewrecord&id=L2024193406&from=export	NA	exclouded due to study on animal sample
K. A. S. Abd El-Razik	2023	macrolides-resistant staphylococcus aureus associated with clinical mastitis in cattle and buffalo in egypt	https://www.scopus.com/inward/record.uri?eid=2-s2.0-85163097729&partnerID=40&md5=1c03ff3815946a23324257aa08c968a2	NA	exlouded due to Duplication
S. A. Abd-El Mohsen	2020	diabetic foot ulcer infection rate, bacterial etiology and antibiotic susceptibility: a cross sectional study	https://www.embase.com/search/results?subaction=viewrecord&id=L2005532672&from=exporthttp://dx.doi.org/10.13005/bpj/1854	10.13005/bpj/1854	exclouded due to lack of information about mycobacteriom
S. A. Abd-El Mohsen	2020	diabetic foot ulcer infection rate, bacterial etiology and antibiotic susceptibility: a cross sectional study	https://www.scopus.com/inward/record.uri?eid=2-s2.0-85083009130&doi=10.13005%2fbpj%2f1854&partnerID=40&md5=edde1f6181300900cd894fd532c8d8e3	10.13005/bpj/1854	exlouded due to Duplication
A. I. E. AbdAlhafiz	2023	phenotypic and genotypic characterization of linezolid resistance and the effect of antibiotic combinations on methicillin-resistant staphylococcus aureus clinical isolates	https://www.embase.com/search/results?subaction=viewrecord&id=L2022389536&from=exporthttp://dx.doi.org/10.1186/s12941-023-00574-2	10.1186/s12941-023-00574-2	exclouded due to lack of information about mycobacteriom
A. I. E. AbdAlhafiz	2023	phenotypic and genotypic characterization of linezolid resistance and the effect of antibiotic combinations on methicillin-resistant staphylococcus aureus clinical isolates	https://www.scopus.com/inward/record.uri?eid=2-s2.0-85151656530&doi=10.1186%2fs12941-023-00574-2&partnerID=40&md5=362cc359368a7a2c57786fda1960d956	10.1186/s12941-023-00574-2	exlouded due to Duplication
S. A. S. Abdelgader	2018	antibiotics resistance genes screening and comparative genomics analysis of commensal escherichia coli isolated from poultry farms between china and sudan	https://www.embase.com/search/results?subaction=viewrecord&id=L623888306&from=exporthttp://dx.doi.org/10.1155/2018/5327450	10.1155/2018/5327450	exclouded due to study on animal sample
S. A. S. Abdelgader	2018	antibiotics resistance genes screening and comparative genomics analysis of commensal escherichia coli isolated from poultry farms between china and sudan	https://www.scopus.com/inward/record.uri?eid=2-s2.0-85053406709&doi=10.1155%2f2018%2f5327450&partnerID=40&md5=38b9ff499991291955f36885ab71e50e	10.1155/2018/5327450	exlouded due to Duplication
A. M. M. U. H. B. Abdrabou	2021	molecular epidemiology and antimicrobial resistance of clostridioides difficile in germany, 2014–2019	https://www.embase.com/search/results?subaction=viewrecord&id=L2011833426&from=exporthttp://dx.doi.org/10.1016/j.ijmm.2021.151507	10.1016/j.ijmm.2021.151507	exclouded due to lack of information about mycobacteriom
A. M. M. U. H. B. Abdrabou	2021	molecular epidemiology and antimicrobial resistance of clostridioides difficile in germany, 2014–2019	https://www.scopus.com/inward/record.uri?eid=2-s2.0-85105835036&doi=10.1016%2fj.ijmm.2021.151507&partnerID=40&md5=51c08e30d3aff870537590b2acc612e2	10.1016/j.ijmm.2021.151507	exlouded due to Duplication
M. M. S. Abdus Sobur	2019	antibiotic-resistant escherichia coli and salmonella spp. associated with dairy cattle and farm environment having public health significance	https://www.embase.com/search/results?subaction=viewrecord&id=L628520585&from=exporthttp://dx.doi.org/10.14202/vetworld.2019.984-993	10.14202/vetworld.2019.984-993	exclouded due to food sample
M. M. S. Abdus Sobur	2019	antibiotic-resistant escherichia coli and salmonella spp. associated with dairy cattle and farm environment having public health significance	https://www.scopus.com/inward/record.uri?eid=2-s2.0-85069194081&doi=10.14202%2fvetworld.2019.984-993&partnerID=40&md5=46a0e948b97bd641e55f2bf32ebfc941	10.14202/vetworld.2019.984-993	exlouded due to Duplication
W. T. Abebe	2021	bacterial bloodstream infections and their antimicrobial susceptibility patterns in children and adults in ethiopia: a 6-year retrospective study	https://www.embase.com/search/results?subaction=viewrecord&id=L2016543770&from=exporthttp://dx.doi.org/10.7754/Clin.Lab.2021.210224	10.7754/clin.lab.2021.210224	exclouded due to lack of information about mycobacteriom
W. T. Abebe	2021	bacterial bloodstream infections and their antimicrobial susceptibility patterns in children and adults in ethiopia: a 6-year retrospective study	https://www.scopus.com/inward/record.uri?eid=2-s2.0-85121957688&doi=10.7754%2fClin.Lab.2021.210224&partnerID=40&md5=1c5c58e8a0af16642ff1ccbeb0f4a946	10.7754/clin.lab.2021.210224	exlouded due to Duplication
A. M. I. Abouwarda	2022	synergistic activity and molecular modelling of fosfomycin combinations with some antibiotics against multidrug resistant helicobacter pylori	https://www.embase.com/search/results?subaction=viewrecord&id=L637901648&from=exporthttp://dx.doi.org/10.1007/s11274-022-03289-2	10.1007/s11274-022-03289-2	exclouded due to lack of information about mycobacteriom
A. M. I. Abouwarda	2022	synergistic activity and molecular modelling of fosfomycin combinations with some antibiotics against multidrug resistant helicobacter pylori	https://www.scopus.com/inward/record.uri?eid=2-s2.0-85129110660&doi=10.1007%2fs11274-022-03289-2&partnerID=40&md5=23ce8f9930b6f73624da779acd84d8d8	10.1007/s11274-022-03289-2	exlouded due to Duplication
T. S. Abraham	2018	trends in antimicrobial resistance patterns of group a streptococci, molecular basis and implications	https://www.embase.com/search/results?subaction=viewrecord&id=L623563698&from=exporthttp://dx.doi.org/10.4103/ijmm.IJMM_18_107	10.4103/ijmm.ijmm_18_107	exclouded due to lack of information about mycobacteriom
T. S. Abraham	2018	trends in antimicrobial resistance patterns of group a streptococci, molecular basis and implications	https://www.scopus.com/inward/record.uri?eid=2-s2.0-85051775930&doi=10.4103%2fijmm.IJMM_18_107&partnerID=40&md5=9221305c88f69580922df97d9c37350f	10.4103/ijmm.ijmm_18_107	exlouded due to Duplication
A. C. S. Abreu	2016	combinatorial approaches with selected phytochemicals to increase antibiotic efficacy against staphylococcus aureus biofilms	https://www.embase.com/search/results?subaction=viewrecord&id=L621452732&from=exporthttp://dx.doi.org/10.1080/08927014.2016.1232402	10.1080/08927014.2016.1232402	exclouded due to lack of information about mycobacteriom
A. C. S. Abreu	2016	combinatorial approaches with selected phytochemicals to increase antibiotic efficacy against staphylococcus aureus biofilms	https://www.scopus.com/inward/record.uri?eid=2-s2.0-84988878553&doi=10.1080%2f08927014.2016.1232402&partnerID=40&md5=6b320fae5fa6f8cb9a4d948a047991d5	10.1080/08927014.2016.1232402	exlouded due to Duplication
M. T. Ábrók	2020	evaluation of the results of group b streptococcus screening by maldi-tof ms among pregnant women in a hungarian hospital	https://www.embase.com/search/results?subaction=viewrecord&id=L2003390738&from=exporthttp://dx.doi.org/10.3390/pathogens9010001	10.3390/pathogens9010001	exclouded due to lack of information about mycobacteriom
M. T. Ábrók	2020	evaluation of the results of group b streptococcus screening by maldi-tof ms among pregnant women in a hungarian hospital	https://www.scopus.com/inward/record.uri?eid=2-s2.0-85077049648&doi=10.3390%2fpathogens9010001&partnerID=40&md5=10f101d287baebf31b320346a5949f07	10.3390/pathogens9010001	exlouded due to Duplication
M. A. Abu Kawsar	2022	status of disease prevalence, drugs and antibiotics usage in pond-based aquaculture at narsingdi district, bangladesh: a major public health concern and strategic appraisal for mitigation	<Go to ISI>://WOS:000808571700010	10.1016/j.heliyon.2022.e09060	exclouded due to study on animal sample
P. C. V. L. Adamson	2020	trends in antimicrobial resistance in neisseria gonorrhoeae in hanoi, vietnam, 2017–2019	https://www.embase.com/search/results?subaction=viewrecord&id=L2007166360&from=exporthttp://dx.doi.org/10.1186/s12879-020-05532-3	10.1186/s12879-020-05532-3	exclouded due to lack of information about mycobacteriom
P. C. V. L. Adamson	2020	trends in antimicrobial resistance in neisseria gonorrhoeae in hanoi, vietnam, 2017–2019	https://www.scopus.com/inward/record.uri?eid=2-s2.0-85095136109&doi=10.1186%2fs12879-020-05532-3&partnerID=40&md5=2ea026d1dadf66a93e1e0aa4b8538ece	10.1186/s12879-020-05532-3	exlouded due to Duplication
A. O. S. Adekanmbi	2019	characterization of methicillin-resistance gene meca in coagulase negative staphylococci (cons) recovered from wastewater of two healthcare facilities in nigeria	https://www.embase.com/search/results?subaction=viewrecord&id=L2003555386&from=exporthttp://dx.doi.org/10.1016/j.genrep.2019.100541	10.1016/j.genrep.2019.100541	exclouded due to lack of information about mycobacteriom
A. O. S. Adekanmbi	2019	characterization of methicillin-resistance gene meca in coagulase negative staphylococci (cons) recovered from wastewater of two healthcare facilities in nigeria	https://www.scopus.com/inward/record.uri?eid=2-s2.0-85074147656&doi=10.1016%2fj.genrep.2019.100541&partnerID=40&md5=32f1909d75cb3a7821d154f585cb27be	10.1016/j.genrep.2019.100541	exlouded due to Duplication
S. A. E. Adesida	2017	carriage of multidrug resistant enterococcus faecium and enterococcus faecalis among apparently healthy humans	https://www.embase.com/search/results?subaction=viewrecord&id=L616774352&from=exporthttp://dx.doi.org/10.21010/ajid.v11i2.11	10.21010/ajid.v11i2.11	exclouded due to lack of information about mycobacteriom
S. A. E. Adesida	2017	carriage of multidrug resistant enterococcus faecium and enterococcus faecalis among apparently healthy humans	https://www.scopus.com/inward/record.uri?eid=2-s2.0-85020483768&doi=10.21010%2fajid.v11i2.11&partnerID=40&md5=86570eac256f98a6dddda95d4af3bd17	10.21010/ajid.v11i2.11	exlouded due to Duplication
I. M. B.-J. Adesiyan	2022	incidence of antibiotic resistance genotypes of vibrio species recovered from selected freshwaters in southwest nigeria	https://www.embase.com/search/results?subaction=viewrecord&id=L639473107&from=exporthttp://dx.doi.org/10.1038/s41598-022-23479-0	10.1038/s41598-022-23479-0	exclouded due to lack of information about mycobacteriom
I. M. B.-J. Adesiyan	2022	incidence of antibiotic resistance genotypes of vibrio species recovered from selected freshwaters in southwest nigeria	https://www.scopus.com/inward/record.uri?eid=2-s2.0-85141393413&doi=10.1038%2fs41598-022-23479-0&partnerID=40&md5=ddedee0106439649e07b31888045a8df	10.1038/s41598-022-23479-0	exlouded due to Duplication
P. B. Adhikari	2023	prevalence, antimicrobial susceptibility pattern and multidrug resistance of methicillin-resistant staphylococcus aureus isolated from clinical samples at a tertiary care teaching hospital: an observational, cross-sectional study from the himalayan country, nepal	https://www.embase.com/search/results?subaction=viewrecord&id=L2024487699&from=exporthttp://dx.doi.org/10.1136/bmjopen-2022-067384	10.1136/bmjopen-2022-067384	exclouded due to lack of information about mycobacteriom
P. B. Adhikari	2023	prevalence, antimicrobial susceptibility pattern and multidrug resistance of methicillin-resistant staphylococcus aureus isolated from clinical samples at a tertiary care teaching hospital: an observational, cross-sectional study from the himalayan country, nepal	https://www.scopus.com/inward/record.uri?eid=2-s2.0-85158885003&doi=10.1136%2fbmjopen-2022-067384&partnerID=40&md5=7c1b3a27eb06066ab8361df348596807	10.1136/bmjopen-2022-067384	exlouded due to Duplication
D. J. A. Z. Afayibo	2022	isolation, molecular characterization, and antibiotic resistance of avian pathogenic escherichia coli in eastern china	https://www.embase.com/search/results?subaction=viewrecord&id=L2017299988&from=exporthttp://dx.doi.org/10.3390/vetsci9070319	10.3390/vetsci9070319	exclouded due to study on animal sample
D. J. A. Z. Afayibo	2022	isolation, molecular characterization, and antibiotic resistance of avian pathogenic escherichia coli in eastern china	https://www.scopus.com/inward/record.uri?eid=2-s2.0-85133270864&doi=10.3390%2fvetsci9070319&partnerID=40&md5=6ccb4d896cbeb01702965bba7048ff0e	10.3390/vetsci9070319	exlouded due to Duplication
A. T. Afshari	2022	methicillin- and vancomycin-resistant staphylococcus aureus and vancomycin-resistant enterococci isolated from hospital foods: prevalence and antimicrobial resistance patterns	https://www.embase.com/search/results?subaction=viewrecord&id=L2019160074&from=exporthttp://dx.doi.org/10.1007/s00284-022-03022-0	10.1007/s00284-022-03022-0	exclouded due to study on animal sample
A. T. Afshari	2022	methicillin- and vancomycin-resistant staphylococcus aureus and vancomycin-resistant enterococci isolated from hospital foods: prevalence and antimicrobial resistance patterns	https://www.scopus.com/inward/record.uri?eid=2-s2.0-85138170373&doi=10.1007%2fs00284-022-03022-0&partnerID=40&md5=d4156fd6cc689a0f379a1e4df74f1d85	10.1007/s00284-022-03022-0	exlouded due to Duplication
H. M. Aftab	2016	helicobacter pylori antibiotic susceptibility patterns in bangladesh: emerging levofloxacin resistance	https://www.embase.com/search/results?subaction=viewrecord&id=L609630601&from=exporthttp://dx.doi.org/10.3855/jidc.7713	10.3855/jidc.7713	exclouded due to lack of information about mycobacteriom
H. M. Aftab	2016	helicobacter pylori antibiotic susceptibility patterns in bangladesh: emerging levofloxacin resistance	https://www.scopus.com/inward/record.uri?eid=2-s2.0-84962460171&doi=10.3855%2fjidc.7713&partnerID=40&md5=3fbb024454727dc7b3cc25da27ebcf1b	10.3855/jidc.7713	exlouded due to Duplication
Y. B. Agersø	2019	putative antibiotic resistance genes present in extant bacillus licheniformis and bacillus paralicheniformis strains are probably intrinsic and part of the ancient resistome	https://www.embase.com/search/results?subaction=viewrecord&id=L625898215&from=exporthttp://dx.doi.org/10.1371/journal.pone.0210363	10.1371/journal.pone.0210363	exclouded due to study on animal sample
Y. B. Agersø	2019	putative antibiotic resistance genes present in extant bacillus licheniformis and bacillus paralicheniformis strains are probably intrinsic and part of the ancient resistome	https://www.scopus.com/inward/record.uri?eid=2-s2.0-85060063943&doi=10.1371%2fjournal.pone.0210363&partnerID=40&md5=0161c592f6eede1ed8b37f46a91aea84	10.1371/journal.pone.0210363	exlouded due to Duplication
B. C. A.-A. Aglomasa	2022	multi-drug resistant bacteria isolates from lymphatic filariasis patients in the ahanta west district, ghana	https://www.embase.com/search/results?subaction=viewrecord&id=L2019505340&from=exporthttp://dx.doi.org/10.1186/s12866-022-02624-9	10.1186/s12866-022-02624-9	exclouded due to lack of information about mycobacteriom
B. C. A.-A. Aglomasa	2022	multi-drug resistant bacteria isolates from lymphatic filariasis patients in the ahanta west district, ghana	<Go to ISI>://WOS:000866133600003	10.1186/s12866-022-02624-9	exlouded due to Duplication
T. K. Ahmad	2022	assessment of without prescription antibiotic dispensing at community pharmacies in hazara division, pakistan: a simulated client’s study	https://www.embase.com/search/results?subaction=viewrecord&id=L2016954892&from=exporthttp://dx.doi.org/10.1371/journal.pone.0263756	10.1371/journal.pone.0263756	exclouded due to lack of information about mycobacteriom
T. K. Ahmad	2022	assessment of without prescription antibiotic dispensing at community pharmacies in hazara division, pakistan: a simulated client’s study	https://www.scopus.com/inward/record.uri?eid=2-s2.0-85124775059&doi=10.1371%2fjournal.pone.0263756&partnerID=40&md5=18473c8d5f9c480af794cf0af46e9a50	10.1371/journal.pone.0263756	exlouded due to Duplication
W. J. Ahmad	2015	freequncy of escherichia coli in patients with community acquired urinary tract infection and their resistance pattern against some commonly used anti bacterials	https://www.embase.com/search/results?subaction=viewrecord&id=L606608882&from=export	NA	exclouded due to lack of information about mycobacteriom
W. J. Ahmad	2015	freequncy of escherichia coli in patients with community acquired urinary tract infection and their resistance pattern against some commonly used anti bacterials	https://www.scopus.com/inward/record.uri?eid=2-s2.0-84944887416&partnerID=40&md5=27291a905f0bae22d60b4af877571b65	NA	exlouded due to Duplication
I. Z. Ahmed	2023	co-occurrence pattern of args and n-functional genes in the aerobic composting system with initial elevated temperature	https://www.embase.com/search/results?subaction=viewrecord&id=L2024650319&from=exporthttp://dx.doi.org/10.1016/j.jenvman.2023.118073	10.1016/j.jenvman.2023.118073	exclouded due to study on animal sample
I. Z. Ahmed	2023	co-occurrence pattern of args and n-functional genes in the aerobic composting system with initial elevated temperature	<Go to ISI>://WOS:001011065200001	10.1016/j.jenvman.2023.118073	exlouded due to Duplication
X. G. Ai	2020	prevalence, characterization, and drug resistance of staphylococcus aureus in feces from pediatric patients in guangzhou, china	https://www.embase.com/search/results?subaction=viewrecord&id=L631679126&from=exporthttp://dx.doi.org/10.3389/fmed.2020.00127	10.3389/fmed.2020.00127	exclouded due to lack of information about mycobacteriom
X. G. Ai	2020	prevalence, characterization, and drug resistance of staphylococcus aureus in feces from pediatric patients in guangzhou, china	https://www.scopus.com/inward/record.uri?eid=2-s2.0-85084409021&doi=10.3389%2ffmed.2020.00127&partnerID=40&md5=efef0f7f3785ce97ede7c6fd5db899ea	10.3389/fmed.2020.00127	exlouded due to Duplication
C. A. D. Ajuzieogu	2022	culture-dependent examination of the bacteriological quality of ready-to-eat african salads in enugu metropolis, nigeria and antibiotic resistance profile of associated bacteria	https://www.scopus.com/inward/record.uri?eid=2-s2.0-85139326059&doi=10.1016%2fj.heliyon.2022.e10782&partnerID=40&md5=05e831efe17c434bc18d4165279416a4	10.1016/j.heliyon.2022.e10782	exclouded due to lack of information about mycobacteriom
C. A. D. Ajuzieogu	2022	culture-dependent examination of the bacteriological quality of ready-to-eat african salads in enugu metropolis, nigeria and antibiotic resistance profile of associated bacteria	<Go to ISI>://WOS:000870514600011	10.1016/j.heliyon.2022.e10782	exlouded due to Duplication
S. T. H. Aka	2015	sub-mic of antibiotics induced biofilm formation of pseudomonas aeruginosa in the presence of chlorhexidine	https://www.embase.com/search/results?subaction=viewrecord&id=L615697956&from=exporthttp://dx.doi.org/10.1590/S1517-838246120140218	10.1590/s1517-838246120140218	exclouded due to lack of information about mycobacteriom
S. T. H. Aka	2015	sub-mic of antibiotics induced biofilm formation of pseudomonas aeruginosa in the presence of chlorhexidine	https://www.scopus.com/inward/record.uri?eid=2-s2.0-84930443514&doi=10.1590%2fS1517-838246120140218&partnerID=40&md5=7a057c52257522b77f2b248577426a53	10.1590/s1517-838246120140218	exlouded due to Duplication
S. T. Akgun	2017	in-vitro comparison of tigecycline as an alternative to the classical therapy in brucellosis treatment	https://www.embase.com/search/results?subaction=viewrecord&id=L618680647&from=exporthttp://dx.doi.org/10.1097/MRM.0000000000000118	10.1097/mrm.0000000000000118	exclouded due to study on animal sample
S. T. Akgun	2017	in-vitro comparison of tigecycline as an alternative to the classical therapy in brucellosis treatment	https://www.scopus.com/inward/record.uri?eid=2-s2.0-85030663632&doi=10.1097%2fMRM.0000000000000118&partnerID=40&md5=ab73370b2e18b39d7996450b9de58f20	10.1097/mrm.0000000000000118	exlouded due to Duplication
B. S. Akgün-Karapınar	2019	a case of urethritis caused by cefuroxime-resistant neisseria gonorrhoeae	https://www.embase.com/search/results?subaction=viewrecord&id=L2001750248&from=exporthttp://dx.doi.org/10.5152/kd.2019.25	10.5152/kd.2019.25	exclouded due to language
B. S. Akgün-Karapınar	2019	a case of urethritis caused by cefuroxime-resistant neisseria gonorrhoeae	https://www.scopus.com/inward/record.uri?eid=2-s2.0-85064163375&doi=10.5152%2fkd.2019.25&partnerID=40&md5=2b29f454f64fc77e08382339824a68a5	10.5152/kd.2019.25	exlouded due to Duplication
M. T. G. Akhi	2017	high frequency of mrsa in surgical site infections and elevated vancomycin mic	https://www.embase.com/search/results?subaction=viewrecord&id=L614263378&from=exporthttp://dx.doi.org/10.1016/j.wndm.2017.01.002	10.1016/j.wndm.2017.01.002	exclouded due to lack of information about mycobacteriom
M. T. G. Akhi	2017	high frequency of mrsa in surgical site infections and elevated vancomycin mic	https://www.scopus.com/inward/record.uri?eid=2-s2.0-85012280060&doi=10.1016%2fj.wndm.2017.01.002&partnerID=40&md5=369972c315d236ebd1a8174ffcee80c1	10.1016/j.wndm.2017.01.002	exlouded due to Duplication
H. A. Akhtar	2021	an overview of the treatment options used for the management of covid-19 in pakistan: retrospective observational study	https://www.embase.com/search/results?subaction=viewrecord&id=L634963947&from=exporthttp://dx.doi.org/10.2196/28594	10.2196/28594	exclouded due to study type
H. A. Akhtar	2021	an overview of the treatment options used for the management of covid-19 in pakistan: retrospective observational study	<Go to ISI>://WOS:000659422700011	10.2196/28594	exlouded due to Duplication
S. B. Akhter	2023	profiling of antibiotic residues in surface water of river yamuna stretch passing through delhi, india	https://www.scopus.com/inward/record.uri?eid=2-s2.0-85147794715&doi=10.3390%2fw15030527&partnerID=40&md5=f3eceea629da0842f597ad590cea0f34	10.3390/w15030527	exclouded due to lack of information about mycobacteriom
S. B. Akhter	2023	profiling of antibiotic residues in surface water of river yamuna stretch passing through delhi, india	<Go to ISI>://WOS:000931040500001	10.3390/w15030527	exlouded due to Duplication
A. R. M. Akhtereeva	2018	antibiotic susceptibility assessment of helicobacter pylori isolates by disk-diffusion method	https://www.embase.com/search/results?subaction=viewrecord&id=L623730425&from=exporthttp://dx.doi.org/10.1007/s12668-018-0527-2	10.1007/s12668-018-0527-2	exclouded due to lack of information about mycobacteriom
A. R. M. Akhtereeva	2018	antibiotic susceptibility assessment of helicobacter pylori isolates by disk-diffusion method	https://www.scopus.com/inward/record.uri?eid=2-s2.0-85052740148&doi=10.1007%2fs12668-018-0527-2&partnerID=40&md5=a8d1b39a0ddd574ca3655a6b3dd10ca4	10.1007/s12668-018-0527-2	exlouded due to Duplication
M. K. Akinci	2021	the efficacy of combination regime in helicobacter pylori eradication: a cross-sectional study from an experienced endoscopy center	https://www.embase.com/search/results?subaction=viewrecord&id=L2014749660&from=exporthttp://dx.doi.org/10.4274/haseki.galenos.2021.7273	10.4274/haseki.galenos.2021.7273	exclouded due to lack of information about mycobacteriom
M. K. Akinci	2021	the efficacy of combination regime in helicobacter pylori eradication: a cross-sectional study from an experienced endoscopy center	https://www.scopus.com/inward/record.uri?eid=2-s2.0-85120710763&doi=10.4274%2fhaseki.galenos.2021.7273&partnerID=40&md5=59b84ef9e7bcde1ae1c22d85b7bd74c2	10.4274/haseki.galenos.2021.7273	exlouded due to Duplication
M. A. B. Akindolire	2015	detection of antibiotic resistant staphylococcus aureus from milk: a public health implication	https://www.embase.com/search/results?subaction=viewrecord&id=L605759430&from=exporthttp://dx.doi.org/10.3390/ijerph120910254	10.3390/ijerph120910254	exclouded due to food sample
M. A. B. Akindolire	2015	detection of antibiotic resistant staphylococcus aureus from milk: a public health implication	https://www.scopus.com/inward/record.uri?eid=2-s2.0-84940093022&doi=10.3390%2fijerph120910254&partnerID=40&md5=e8ad0b4ab727f62783e39ae6f74d9551	10.3390/ijerph120910254	exlouded due to Duplication
O. J. E. Akinjogunla	2020	cd4+ t-lymphocyte values, bloodstream bacterial isolates and their antibiotic susceptibility profiles among human immunodeficiency virus infected patients in uyo, nigeria	https://www.embase.com/search/results?subaction=viewrecord&id=L2005166997&from=exporthttp://dx.doi.org/10.26538/tjnpr/v4i9.20	10.26538/tjnpr/v4i9.20	exclouded due to lack of information about mycobacteriom
O. J. E. Akinjogunla	2020	cd4+ t-lymphocyte values, bloodstream bacterial isolates and their antibiotic susceptibility profiles among human immunodeficiency virus infected patients in uyo, nigeria	https://www.scopus.com/inward/record.uri?eid=2-s2.0-85092096522&doi=10.26538%2ftjnpr%2fv4i9.20&partnerID=40&md5=e34b5980148435032cead9569b6fa185	10.26538/tjnpr/v4i9.20	exlouded due to Duplication
O. O. O. Akinnola	2020	prevalence of staphylococcus aureus on the hands of health-care workers and the environment of a nigerian university health centre	https://www.embase.com/search/results?subaction=viewrecord&id=L2005535698&from=exporthttp://dx.doi.org/10.26538/tjnpr/v4i11.7	10.26538/tjnpr/v4i11.7	exclouded due to lack of information about mycobacteriom
O. O. O. Akinnola	2020	prevalence of staphylococcus aureus on the hands of health-care workers and the environment of a nigerian university health centre	https://www.scopus.com/inward/record.uri?eid=2-s2.0-85097009906&doi=10.26538%2ftjnpr%2fv4i11.7&partnerID=40&md5=aec9d5551f6f420903d1e014177c63cd	10.26538/tjnpr/v4i11.7	exlouded due to Duplication
M. E. T. Akkawi	2022	evaluation of antibiotic prescribing pattern and appropriateness among hospitalized pediatric patients: findings from a malaysian teaching hospital	https://www.embase.com/search/results?subaction=viewrecord&id=L2020727949&from=exporthttp://dx.doi.org/10.3390/idr14060089	10.3390/idr14060089	exclouded due to lack of information about mycobacteriom
M. E. T. Akkawi	2022	evaluation of antibiotic prescribing pattern and appropriateness among hospitalized pediatric patients: findings from a malaysian teaching hospital	https://www.scopus.com/inward/record.uri?eid=2-s2.0-85144542324&doi=10.3390%2fidr14060089&partnerID=40&md5=2fd510c8e956d669addc1c874616e8c1	10.3390/idr14060089	exlouded due to Duplication
R. M. U. Akpan	2021	community pharmacists’ management of self-limiting infections: a simulation study in akwa ibom state, south-south nigeria	https://www.embase.com/search/results?subaction=viewrecord&id=L2013332303&from=exporthttp://dx.doi.org/10.4314/ahs.v21i2.12	10.4314/ahs.v21i2.12	exclouded due to lack of information about mycobacteriom
R. M. U. Akpan	2021	community pharmacists’ management of self-limiting infections: a simulation study in akwa ibom state, south-south nigeria	https://www.scopus.com/inward/record.uri?eid=2-s2.0-85112218522&doi=10.4314%2fahs.v21i2.12&partnerID=40&md5=b95c08ce183263a13551ca45b585dcce	10.4314/ahs.v21i2.12	exlouded due to Duplication
S. K. Akram	2021	group a beta hemolytic streptococcal carriage and antibiotic sensitivity among school going children in mardan, pakistan	https://www.embase.com/search/results?subaction=viewrecord&id=L2014062839&from=exporthttp://dx.doi.org/10.54079/jpmi.35.1.2694	10.54079/jpmi.35.1.2694	exclouded due to lack of information about mycobacteriom
S. K. Akram	2021	group a beta hemolytic streptococcal carriage and antibiotic sensitivity among school going children in mardan, pakistan	https://www.scopus.com/inward/record.uri?eid=2-s2.0-85116758640&doi=10.54079%2fjpmi.35.1.2694&partnerID=40&md5=d193f58d38164c2592bc6e92e80c4bd2	10.54079/jpmi.35.1.2694	exlouded due to Duplication
S. A. Akrami	2021	in vitro evaluation of the antibacterial effects of cinnamomum zeylanicum essential oil against clinical multidrug-resistant shigella isolates	https://www.embase.com/search/results?subaction=viewrecord&id=L2011043723&from=exporthttp://dx.doi.org/10.1007/s11033-021-06309-w	10.1007/s11033-021-06309-w	exclouded due to lack of information about mycobacteriom
S. A. Akrami	2021	in vitro evaluation of the antibacterial effects of cinnamomum zeylanicum essential oil against clinical multidrug-resistant shigella isolates	https://www.scopus.com/inward/record.uri?eid=2-s2.0-85103618335&doi=10.1007%2fs11033-021-06309-w&partnerID=40&md5=dc2b2d6069dba03c833458b5f4c4fb64	10.1007/s11033-021-06309-w	exlouded due to Duplication
S. D. k. Akrami	2023	drug resistance profiles and related gene mutations in slow-growing non-tuberculous mycobacteria isolated in regional tuberculosis reference laboratories of iran: a three year cross-sectional study	https://www.embase.com/search/results?subaction=viewrecord&id=L2015251165&from=exporthttp://dx.doi.org/10.1080/20477724.2022.2049029	10.1080/20477724.2022.2049029	exclouded due to lack of information about resistance or susceptibility
S. K. Akrami	2023	drug resistance profiles and related gene mutations in slow-growing non-tuberculous mycobacteria isolated in regional tuberculosis reference laboratories of iran: a three year cross-sectional study	<Go to ISI>://WOS:000766445500001	10.1080/20477724.2022.2049029	exlouded due to Duplication
K. Ç. E. Aksu	2021	mycobacterium abscessus infection management: macrolide and quinolone desensitization	https://www.embase.com/search/results?subaction=viewrecord&id=L2014093306&from=exporthttp://dx.doi.org/10.5578/tt.20219713	10.5578/tt.20219713	exclouded due to language
K. Ç. E. Aksu	2021	mycobacterium abscessus infection management: macrolide and quinolone desensitization	https://www.scopus.com/inward/record.uri?eid=2-s2.0-85116924059&doi=10.5578%2ftt.20219713&partnerID=40&md5=fd9cb1a486c2b534dd5caf3fb0e02621	10.5578/tt.20219713	exlouded due to Duplication
A. C. Akya	2020	antimicrobial resistance of staphylococcus aureus isolated from hospital wastewater in kermanshah, iran	https://www.embase.com/search/results?subaction=viewrecord&id=L2004854820&from=exporthttp://dx.doi.org/10.2147/RMHP.S261311	10.2147/rmhp.s261311	exclouded due to lack of information about mycobacteriom
A. C. Akya	2020	antimicrobial resistance of staphylococcus aureus isolated from hospital wastewater in kermanshah, iran	https://www.scopus.com/inward/record.uri?eid=2-s2.0-85090321814&doi=10.2147%2fRMHP.S261311&partnerID=40&md5=80ed2f34cb19d58635903c1a618b3383	10.2147/rmhp.s261311	exlouded due to Duplication
H. Z. Z. Al-Abedine	2021	the high necessity of rapid antigen detection test (radt) use to guide antibiotic prescribing pattern for acute pharyngotonsillitis in syria	https://www.embase.com/search/results?subaction=viewrecord&id=L2013395952&from=exporthttp://dx.doi.org/10.52711/0974-360X.2021.00519	10.52711/0974-360x.2021.00519	exclouded due to lack of information about mycobacteriom
H. Z. Z. Al-Abedine	2021	the high necessity of rapid antigen detection test (radt) use to guide antibiotic prescribing pattern for acute pharyngotonsillitis in syria	https://www.scopus.com/inward/record.uri?eid=2-s2.0-85112720092&doi=10.52711%2f0974-360X.2021.00519&partnerID=40&md5=dc1476b62902da4c96758dba8b29166d	10.52711/0974-360x.2021.00519	exlouded due to Duplication
S. M. Al-Azzam	2021	an assessment of the impact of coronavirus disease (covid-19) pandemic on national antimicrobial consumption in jordan	https://www.embase.com/search/results?subaction=viewrecord&id=L2007569064&from=exporthttp://dx.doi.org/10.3390/antibiotics10060690	10.3390/antibiotics10060690	exclouded due to lack of information about mycobacteriom
S. M. Al-Azzam	2021	an assessment of the impact of coronavirus disease (covid-19) pandemic on national antimicrobial consumption in jordan	https://www.scopus.com/inward/record.uri?eid=2-s2.0-85108433442&doi=10.3390%2fantibiotics10060690&partnerID=40&md5=52d318e2f7f0c757c706606e3ee1da98	10.3390/antibiotics10060690	exlouded due to Duplication
J. A. M. S. Al-Buhilal	2021	molecular detection of erma, ermb and ermc genes among methicillin resistant staphylococcus aureus isolated from patients with ocular infections	https://www.embase.com/search/results?subaction=viewrecord&id=L2011712375&from=export	NA	exclouded due to lack of information about mycobacteriom
J. A. M. S. Al-Buhilal	2021	molecular detection of erma, ermb and ermc genes among methicillin resistant staphylococcus aureus isolated from patients with ocular infections	https://www.scopus.com/inward/record.uri?eid=2-s2.0-85104747790&partnerID=40&md5=acb212ae8a01fdd09cbe045d0ea44066	NA	exlouded due to Duplication
H. O. M. A.-K. Al-Dahmoshi	2020	a review on shigellosis: pathogenesis and antibiotic resistance	https://www.embase.com/search/results?subaction=viewrecord&id=L631863747&from=export	NA	exclouded due to study type
H. O. M. A.-K. Al-Dahmoshi	2020	a review on shigellosis: pathogenesis and antibiotic resistance	https://www.scopus.com/inward/record.uri?eid=2-s2.0-85085495064&partnerID=40&md5=cadad71cd358582338883f191490d5a0	NA	exlouded due to Duplication
M. M. K. M. Al-Dulaimi	2019	multiple antibiotic resistance (mar), plasmid profiles, and dna polymorphisms among vibrio vulnificus isolates	https://www.embase.com/search/results?subaction=viewrecord&id=L2002188823&from=exporthttp://dx.doi.org/10.3390/antibiotics8020068	10.3390/antibiotics8020068	exclouded due to lack of information about mycobacteriom
M. M. K. M. Al-Dulaimi	2019	multiple antibiotic resistance (mar), plasmid profiles, and dna polymorphisms among vibrio vulnificus isolates	https://www.scopus.com/inward/record.uri?eid=2-s2.0-85068454225&doi=10.3390%2fantibiotics8020068&partnerID=40&md5=61baee7866a8e075469cf66d2ee57cb7	10.3390/antibiotics8020068	exlouded due to Duplication
D. M. H. Al-Eraky	2018	prevalence of caga and antimicrobial sensitivity of h. pylori isolates of patients with gastric cancer in egypt	https://www.embase.com/search/results?subaction=viewrecord&id=L623030635&from=exporthttp://dx.doi.org/10.1186/s13027-018-0198-1	10.1186/s13027-018-0198-1	exclouded due to study on animal sample
D. M. H. Al-Eraky	2018	prevalence of caga and antimicrobial sensitivity of h. pylori isolates of patients with gastric cancer in egypt	https://www.scopus.com/inward/record.uri?eid=2-s2.0-85050148356&doi=10.1186%2fs13027-018-0198-1&partnerID=40&md5=3a00d4d24d2e3f4599c86fb4bbdb922b	10.1186/s13027-018-0198-1	exlouded due to Duplication
A. S. A. Al-Ethari	2019	anti-microbial susceptibility of staphylococcus aureus isolated from different clinical infection	https://www.embase.com/search/results?subaction=viewrecord&id=L631133620&from=export	NA	exclouded due to lack of information about mycobacteriom
A. S. A. Al-Ethari	2019	anti-microbial susceptibility of staphylococcus aureus isolated from different clinical infection	https://www.scopus.com/inward/record.uri?eid=2-s2.0-85081259967&partnerID=40&md5=6a47726b1ae32260cae8c2ca599fce9f	NA	exlouded due to Duplication
Z. S. G. Al-Kharousi	2022	antimicrobial susceptibility of fresh produce-associated enterobacteriaceae and enterococci in oman	https://www.scopus.com/inward/record.uri?eid=2-s2.0-85139786893&doi=10.3390%2ffoods11193085&partnerID=40&md5=1cf584fc0e4f942f8e70339e1a4b84ab	10.3390/foods11193085	exclouded due to lack of information about mycobacteriom
Z. S. G. Al-Kharousi	2022	antimicrobial susceptibility of fresh produce-associated enterobacteriaceae and enterococci in oman	<Go to ISI>://WOS:000867993100001	10.3390/foods11193085	exlouded due to Duplication
A. I. A. Al-Mustapha	2022	co-occurrence of antibiotic and disinfectant resistance genes in extensively drug-resistant escherichia coli isolated from broilers in ilorin, north central nigeria	https://www.embase.com/search/results?subaction=viewrecord&id=L2021257361&from=exporthttp://dx.doi.org/10.1016/j.jgar.2022.11.002	10.1016/j.jgar.2022.11.002	exclouded due to food sample
A. I. A. Al-Mustapha	2022	co-occurrence of antibiotic and disinfectant resistance genes in extensively drug-resistant escherichia coli isolated from broilers in ilorin, north central nigeria	https://www.scopus.com/inward/record.uri?eid=2-s2.0-85142187576&doi=10.1016%2fj.jgar.2022.11.002&partnerID=40&md5=25101e2dc97c34bd0bfe7d0128d47bb5	10.1016/j.jgar.2022.11.002	exlouded due to Duplication
M. A. R. A.-K. Al-Qatan	2019	isolation of antibiotic-resistant bacteria from sewage water in mosul city	https://www.embase.com/search/results?subaction=viewrecord&id=L2007865694&from=exporthttp://dx.doi.org/10.35124/bca.2019.19.1.1415	10.35124/bca.2019.19.1.1415	exclouded due to study on animal sample
M. A. R. A.-K. Al-Qatan	2019	isolation of antibiotic-resistant bacteria from sewage water in mosul city	https://www.scopus.com/inward/record.uri?eid=2-s2.0-85083193085&doi=10.35124%2fbca.2019.19.1.1415&partnerID=40&md5=e14f95995a50f1e2ab0609b8145a0e5d	10.35124/bca.2019.19.1.1415	exlouded due to Duplication
I. M. A. Al-Riyami	2018	antibiotics in wastewaters: a review with focus on oman	https://www.scopus.com/inward/record.uri?eid=2-s2.0-85076907640&doi=10.1007%2fs13201-018-0846-z&partnerID=40&md5=91aaa6a850a1fb27ae07d80b11f81e61	10.1007/s13201-018-0846-z	exclouded due to study type
I. M. A. Al-Riyami	2018	antibiotics in wastewaters: a review with focus on oman	<Go to ISI>://WOS:000447490900003	10.1007/s13201-018-0846-z	exlouded due to Duplication
Z. H. T. Al-Saadi	2018	phenotypic detection and antibiotics resistance pattern of local serotype of e. coli o157:h7 from children with acute diarrhea in hilla city/iraq	https://www.embase.com/search/results?subaction=viewrecord&id=L621511398&from=export	NA	exclouded due to study on animal sample
Z. H. T. Al-Saadi	2018	phenotypic detection and antibiotics resistance pattern of local serotype of e. coli o157:h7 from children with acute diarrhea in hilla city/iraq	https://www.scopus.com/inward/record.uri?eid=2-s2.0-85044735491&partnerID=40&md5=d960062eea0baf54f8a508b27f9875ec	NA	exlouded due to Duplication
H. A. H. Al-Sarawi	2023	antibiotic resistance mediated by escherichia coli in kuwait marine environment as revealed through genomic analysis	https://www.embase.com/search/results?subaction=viewrecord&id=L2025688443&from=exporthttp://dx.doi.org/10.3390/antibiotics12091366	10.3390/antibiotics12091366	exclouded due to lack of information about mycobacteriom
H. A. H. Al-Sarawi	2023	antibiotic resistance mediated by escherichia coli in kuwait marine environment as revealed through genomic analysis	https://www.scopus.com/inward/record.uri?eid=2-s2.0-85172908472&doi=10.3390%2fantibiotics12091366&partnerID=40&md5=5ca14cad7e60c587991ca0ccc962cd7c	10.3390/antibiotics12091366	exlouded due to Duplication
A. G. M. B. Al-Selwi	2023	antibiotic resistance of streptococcus pneumoniae, neisseria meningitidis, haemophilus influenzae and staphylococcus aureus in morocco, national data: meta- analysis	https://www.embase.com/search/results?subaction=viewrecord&id=L2023942778&from=exporthttp://dx.doi.org/10.13005/bpj/2607	10.13005/bpj/2607	exclouded due to lack of information about mycobacteriom
A. G. M. B. Al-Selwi	2023	antibiotic resistance of streptococcus pneumoniae, neisseria meningitidis, haemophilus influenzae and staphylococcus aureus in morocco, national data: meta- analysis	https://www.scopus.com/inward/record.uri?eid=2-s2.0-85152723335&doi=10.13005%2fbpj%2f2607&partnerID=40&md5=b1ed19e1474ad33e8418dc19f9805251	10.13005/bpj/2607	exlouded due to Duplication
H. A.-K. Al-Talib	2015	antimicrobial resistance of staphylococcus aureus isolates in malaysian tertiary hospital	https://www.embase.com/search/results?subaction=viewrecord&id=L607224442&from=export	NA	exclouded due to lack of information about mycobacteriom
H. A.-K. Al-Talib	2015	antimicrobial resistance of staphylococcus aureus isolates in malaysian tertiary hospital	https://www.scopus.com/inward/record.uri?eid=2-s2.0-84949497155&partnerID=40&md5=9432bc780c83df08f3768f79364c3b18	NA	exlouded due to Duplication
M. H. Al-Tamimi	2021	phenotypic and molecular screening of nasal s. aureus from adult hospitalized patients for methicillin-and vancomycin-resistance	https://www.embase.com/search/results?subaction=viewrecord&id=L2006093994&from=exporthttp://dx.doi.org/10.2174/1871526520666200109143158	10.2174/1871526520666200109143158	exclouded due to lack of information about mycobacteriom
M. H. Al-Tamimi	2021	phenotypic and molecular screening of nasal s. aureus from adult hospitalized patients for methicillin-and vancomycin-resistance	https://www.scopus.com/inward/record.uri?eid=2-s2.0-85101248494&doi=10.2174%2f1871526520666200109143158&partnerID=40&md5=561cfefec72a1f33c9c68e6b39950857	10.2174/1871526520666200109143158	exlouded due to Duplication
M. A. H. J. Al-Zobaidy	2019	evaluation of drug prescription pattern among iraqi dentists in babylon city	https://www.embase.com/search/results?subaction=viewrecord&id=L627970910&from=export	NA	exclouded due to lack of information about mycobacteriom
M. A. H. J. Al-Zobaidy	2019	evaluation of drug prescription pattern among iraqi dentists in babylon city	https://www.scopus.com/inward/record.uri?eid=2-s2.0-85066730713&partnerID=40&md5=e0cea5bb3755a79e7d61466baa1674e5	NA	exlouded due to Duplication
M. S. A.-T. Al-Zoubi	2015	antimicrobial susceptibility pattern of staphylococcus aureus isolated from clinical specimens in northern area of jordan	https://www.embase.com/search/results?subaction=viewrecord&id=L607237083&from=export	NA	exclouded due to lack of information about mycobacteriom
M. S. A.-T. Al-Zoubi	2015	antimicrobial susceptibility pattern of staphylococcus aureus isolated from clinical specimens in northern area of jordan	https://www.scopus.com/inward/record.uri?eid=2-s2.0-84949555651&partnerID=40&md5=3654cbab72bd3e45b3724d3dbbe4f147	NA	exlouded due to Duplication
M. B. Alam	2022	enzymatic activity and horizontal gene transfer of heavy metals and antibiotic resistant proteus vulgaris from hospital wastewater: an insight	https://www.embase.com/search/results?subaction=viewrecord&id=L2021877283&from=exporthttp://dx.doi.org/10.1155/2022/3399137	10.1155/2022/3399137	exclouded due to lack of information about mycobacteriom
M. B. Alam	2022	enzymatic activity and horizontal gene transfer of heavy metals and antibiotic resistant proteus vulgaris from hospital wastewater: an insight	https://www.scopus.com/inward/record.uri?eid=2-s2.0-85144259485&doi=10.1155%2f2022%2f3399137&partnerID=40&md5=2d3f7ca9583ecc0761e439876efde774	10.1155/2022/3399137	exlouded due to Duplication
T. A. Alam	2020	a double-blind placebo-controlled trial of azithromycin to reduce mortality and improve growth in high-risk young children with non-bloody diarrhoea in low resource settings: the antibiotics for children with diarrhoea (abcd) trial protocol	https://www.embase.com/search/results?subaction=viewrecord&id=L630610269&from=exporthttp://dx.doi.org/10.1186/s13063-019-3829-y	10.1186/s13063-019-3829-y	exlouded due to Duplication
T. A. Alam	2020	a double-blind placebo-controlled trial of azithromycin to reduce mortality and improve growth in high-risk young children with non-bloody diarrhoea in low resource settings: the antibiotics for children with diarrhoea (abcd) trial protocol	https://www.scopus.com/inward/record.uri?eid=2-s2.0-85078039029&doi=10.1186%2fs13063-019-3829-y&partnerID=40&md5=eaf6b78c93b19848d647f6777f55bb43	10.1186/s13063-019-3829-y	exlouded due to Duplication
T. A. Alam	2020	a double-blind placebo-controlled trial of azithromycin to reduce mortality and improve growth in high-risk young children with non-bloody diarrhoea in low resource settings: the antibiotics for children with diarrhoea (abcd) trial protocol	<Go to ISI>://WOS:000514654000003	10.1186/s13063-019-3829-y	exlouded due to Duplication
J. B.-D. Alarcón-Millán	2023	helicobacter pylori virulence factors and clarithromycin resistance-associated mutations in mexican patients	https://www.embase.com/search/results?subaction=viewrecord&id=L2021762886&from=exporthttp://dx.doi.org/10.3390/pathogens12020234	10.3390/pathogens12020234	exclouded due to lack of information about mycobacteriom
J. B.-D. Alarcón-Millán	2023	helicobacter pylori virulence factors and clarithromycin resistance-associated mutations in mexican patients	https://www.scopus.com/inward/record.uri?eid=2-s2.0-85148740909&doi=10.3390%2fpathogens12020234&partnerID=40&md5=f6495611aa85ede9c9abae8cf8672897	10.3390/pathogens12020234	exlouded due to Duplication
A. K. Alasmar	2022	ethical challenges in mass drug administration for reducing childhood mortality: a qualitative study	https://www.embase.com/search/results?subaction=viewrecord&id=L2019116219&from=exporthttp://dx.doi.org/10.1186/s40249-022-01023-6	10.1186/s40249-022-01023-6	exclouded due to lack of information about mycobacteriom
A. K. Alasmar	2022	ethical challenges in mass drug administration for reducing childhood mortality: a qualitative study	<Go to ISI>://WOS:000854490100001	10.1186/s40249-022-01023-6	exlouded due to Duplication
H. N.-R. Alavifard	2023	pyrosequencing analysis for rapid and accurate detection of clarithromycin resistance-associated mutations in iranian helicobacter pylori isolates	https://www.embase.com/search/results?subaction=viewrecord&id=L641757952&from=exporthttp://dx.doi.org/10.1186/s13104-023-06420-0	10.1186/s13104-023-06420-0	exclouded due to lack of information about mycobacteriom
H. N.-R. Alavifard	2023	pyrosequencing analysis for rapid and accurate detection of clarithromycin resistance-associated mutations in iranian helicobacter pylori isolates	https://www.scopus.com/inward/record.uri?eid=2-s2.0-85164169231&doi=10.1186%2fs13104-023-06420-0&partnerID=40&md5=9bc953064f1d79408dc484a92f868330	10.1186/s13104-023-06420-0	exlouded due to Duplication
C. B. Alba	2017	antibiotic resistance in helicobacter pylori	https://www.embase.com/search/results?subaction=viewrecord&id=L617341144&from=exporthttp://dx.doi.org/10.1097/QCO.0000000000000396	10.1097/qco.0000000000000396	exclouded due to lack of information about mycobacteriom
C. B. Alba	2017	antibiotic resistance in helicobacter pylori	https://www.scopus.com/inward/record.uri?eid=2-s2.0-85023751209&doi=10.1097%2fQCO.0000000000000396&partnerID=40&md5=7b7bfb2a7dca3121f2f93f45168c9836	10.1097/qco.0000000000000396	exlouded due to Duplication
A. E. Albeloushi	2019	highlight on multidrug resistance of enterococcus faecalis recovered from diabetic foot patients	https://www.embase.com/search/results?subaction=viewrecord&id=L2001785512&from=exporthttp://dx.doi.org/10.22207/JPAM.13.1.54	10.22207/jpam.13.1.54	exclouded due to lack of information about mycobacteriom
A. E. Albeloushi	2019	highlight on multidrug resistance of enterococcus faecalis recovered from diabetic foot patients	https://www.scopus.com/inward/record.uri?eid=2-s2.0-85064077549&doi=10.22207%2fJPAM.13.1.54&partnerID=40&md5=95d1b7e4bfcc9520cf5aa5523c662003	10.22207/jpam.13.1.54	exlouded due to Duplication
P. Albrecht	2018	antibiotic therapy for an ent specialist	https://www.embase.com/search/results?subaction=viewrecord&id=L626265758&from=exporthttp://dx.doi.org/10.5604/01.3001.0012.4704	10.5604/01.3001.0012.4704	exclouded due to lack of information about mycobacteriom
P. Albrecht	2018	antibiotic therapy for an ent specialist	https://www.scopus.com/inward/record.uri?eid=2-s2.0-85060058075&doi=10.5604%2f01.3001.0012.4704&partnerID=40&md5=eddca1dd96603a1ca6b8c0c25b2769db	10.5604/01.3001.0012.4704	exlouded due to Duplication
A. H. M. A. Alduhaidhawi	2022	prevalence of crispr-cas systems and their possible association with antibiotic resistance in enterococcus faecalis and enterococcus faecium collected from hospital wastewater	https://www.embase.com/search/results?subaction=viewrecord&id=L2016182955&from=exporthttp://dx.doi.org/10.2147/IDR.S358248	10.2147/idr.s358248	exclouded due to lack of information about mycobacteriom
A. H. M. A. Alduhaidhawi	2022	prevalence of crispr-cas systems and their possible association with antibiotic resistance in enterococcus faecalis and enterococcus faecium collected from hospital wastewater	https://www.scopus.com/inward/record.uri?eid=2-s2.0-85127775929&doi=10.2147%2fIDR.S358248&partnerID=40&md5=6f5fd82c4e5159312b7c3766b2145886	10.2147/idr.s358248	exlouded due to Duplication
O. C. Q. Alegria	2022	impacts of soybean agriculture on the resistome of the amazonian soil	<Go to ISI>://WOS:000861141300001	10.3389/fmicb.2022.948188	exclouded due to lack of information about mycobacteriom
A. S. P. Alexandrova	2022	clonal distribution, antimicrobial resistance, and pilus islets in s. pneumoniae isolates from pcv10-vaccinated children with suppurative aom in bulgaria (2015‒2020)	https://www.embase.com/search/results?subaction=viewrecord&id=L2015645368&from=exporthttp://dx.doi.org/10.7883/yoken.JJID.2021.106	10.7883/yoken.jjid.2021.106	exclouded due to lack of information about mycobacteriom
A. S. P. Alexandrova	2022	clonal distribution, antimicrobial resistance, and pilus islets in s. pneumoniae isolates from pcv10-vaccinated children with suppurative aom in bulgaria (2015‒2020)	https://www.scopus.com/inward/record.uri?eid=2-s2.0-85123875352&doi=10.7883%2fyoken.JJID.2021.106&partnerID=40&md5=a66203396d63a675d418393896b19d8d	10.7883/yoken.jjid.2021.106	exlouded due to Duplication
A. S. S. Alexandrova	2020	phenotypic and genotypic characterization of serogroup 6 streptococcus pneumoniae isolates collected during 10-valent pneumococcal conjugate vaccine era in bulgaria	https://www.embase.com/search/results?subaction=viewrecord&id=L2007086595&from=exporthttp://dx.doi.org/10.1556/030.66.2019.039	10.1556/030.66.2019.039	exclouded due to lack of information about mycobacteriom
A. S. S. Alexandrova	2020	phenotypic and genotypic characterization of serogroup 6 streptococcus pneumoniae isolates collected during 10-valent pneumococcal conjugate vaccine era in bulgaria	https://www.scopus.com/inward/record.uri?eid=2-s2.0-85089247201&doi=10.1556%2f030.66.2019.039&partnerID=40&md5=f5a7ba4664b9d261dee4363cb4f8c2a0	10.1556/030.66.2019.039	exlouded due to Duplication
L. H. Alexandrova	2019	identification of widespread antibiotic exposure in patients with cholera correlates with clinically relevant microbiota changes	https://www.embase.com/search/results?subaction=viewrecord&id=L629594745&from=exporthttp://dx.doi.org/10.1093/infdis/jiz299	10.1093/infdis/jiz299	exclouded due to lack of information about mycobacteriom
L. H. Alexandrova	2019	identification of widespread antibiotic exposure in patients with cholera correlates with clinically relevant microbiota changes	https://www.scopus.com/inward/record.uri?eid=2-s2.0-85073082777&doi=10.1093%2finfdis%2fjiz299&partnerID=40&md5=df1ad3a36f4d84621886a8d5a4f20500	10.1093/infdis/jiz299	exlouded due to Duplication
A. S. A. Ali	2021	pharmacological basis for the potential role of azithromycin and doxycycline in management of covid-19	https://www.scopus.com/inward/record.uri?eid=2-s2.0-85099512680&doi=10.1016%2fj.arabjc.2020.102983&partnerID=40&md5=36c0447d2132598583ab44bcafb38388	10.1016/j.arabjc.2020.102983	exclouded due to lack of information about mycobacteriom
A. S. A. Ali	2021	pharmacological basis for the potential role of azithromycin and doxycycline in management of covid-19	<Go to ISI>://WOS:000623519700016	10.1016/j.arabjc.2020.102983	exlouded due to Duplication
E. T. A. Ali	2020	antibiotic susceptibility manner of the bacteria causes urinary tract infections in basra, south iraq	https://www.embase.com/search/results?subaction=viewrecord&id=L2005648344&from=exporthttp://dx.doi.org/10.22207/JPAM.14.1.56	10.22207/jpam.14.1.56	exclouded due to lack of information about mycobacteriom
E. T. A. Ali	2020	antibiotic susceptibility manner of the bacteria causes urinary tract infections in basra, south iraq	https://www.scopus.com/inward/record.uri?eid=2-s2.0-85083589714&doi=10.22207%2fJPAM.14.1.56&partnerID=40&md5=7b22582215d314835ce28abbb61a5652	10.22207/jpam.14.1.56	exlouded due to Duplication
I. M. D. Ali	2022	microbiology and drug susceptibility pattern of bacterial isolates from patients with chronic suppurative otitis media at a tertiary care hospital in somalia	<Go to ISI>://WOS:001011034900001	10.2147/idr.s390886	exclouded due to lack of information about mycobacteriom
J. A. Ali	2020	prevalence of diversified antibiotic resistant bacteria within sanitation related facilities of human populated workplaces in abbottabad	https://www.embase.com/search/results?subaction=viewrecord&id=L2007414848&from=exporthttp://dx.doi.org/10.1371/journal.pone.0233325	10.1371/journal.pone.0233325	exclouded due to lack of information about mycobacteriom
J. A. Ali	2020	prevalence of diversified antibiotic resistant bacteria within sanitation related facilities of human populated workplaces in abbottabad	https://www.scopus.com/inward/record.uri?eid=2-s2.0-85089170184&doi=10.1371%2fjournal.pone.0233325&partnerID=40&md5=2f0a2e19cf8a09345aac9c789c7ee834	10.1371/journal.pone.0233325	exlouded due to Duplication
A. A. Ali Khattak	2017	microbiological profile and commonly used antibiotics susceptibility pattern of isolates among burn patients at a tertiary care hospital	https://www.embase.com/search/results?subaction=viewrecord&id=L620207859&from=export	NA	exclouded due to lack of information about mycobacteriom
A. A. Ali Khattak	2017	microbiological profile and commonly used antibiotics susceptibility pattern of isolates among burn patients at a tertiary care hospital	https://www.scopus.com/inward/record.uri?eid=2-s2.0-85040469307&partnerID=40&md5=61a57d71adc0cdd6f514f91c543cf625	NA	exlouded due to Duplication
M. D. P. Ali	2021	drug utilization pattern and cost-effectiveness analysis of five most common antibiotics used in saudi arabia	https://www.embase.com/search/results?subaction=viewrecord&id=L2016194093&from=exporthttp://dx.doi.org/10.1093/jphsr/rmaa019	10.1093/jphsr/rmaa019	exclouded due to lack of information about mycobacteriom
M. D. P. Ali	2021	drug utilization pattern and cost-effectiveness analysis of five most common antibiotics used in saudi arabia	https://www.scopus.com/inward/record.uri?eid=2-s2.0-85122071638&doi=10.1093%2fjphsr%2frmaa019&partnerID=40&md5=f64720642bdfb8b7caee541fc88e12c5	10.1093/jphsr/rmaa019	exlouded due to Duplication
M. K. S. Ali	2016	antimicrobial sensitivity patterns of salmonella typhi in children	https://www.embase.com/search/results?subaction=viewrecord&id=L613165798&from=exporthttp://dx.doi.org/10.3329/bjms.v15i3.30198	10.3329/bjms.v15i3.30198	exclouded due to lack of information about mycobacteriom
M. K. S. Ali	2016	antimicrobial sensitivity patterns of salmonella typhi in children	https://www.scopus.com/inward/record.uri?eid=2-s2.0-84994631275&doi=10.3329%2fbjms.v15i3.30198&partnerID=40&md5=0a1d19349c6e9b83cf6829d57c08377a	10.3329/bjms.v15i3.30198	exlouded due to Duplication
S. A. Ali	2018	vancomycin-resistant enterococci and its associated risk factors among hiv-positive and -negative clients attending dessie referral hospital, northeast ethiopia	https://www.embase.com/search/results?subaction=viewrecord&id=L623315544&from=exporthttp://dx.doi.org/10.1155/2018/4753460	10.1155/2018/4753460	exclouded due to lack of information about mycobacteriom
S. A. Ali	2018	vancomycin-resistant enterococci and its associated risk factors among hiv-positive and -negative clients attending dessie referral hospital, northeast ethiopia	https://www.scopus.com/inward/record.uri?eid=2-s2.0-85051018634&doi=10.1155%2f2018%2f4753460&partnerID=40&md5=51b8c7ea509b8416142fdcd54a9783a8	10.1155/2018/4753460	exlouded due to Duplication
S. G. Aliberti	2015	how to choose the duration of antibiotic therapy in patients with pneumonia	https://www.scopus.com/inward/record.uri?eid=2-s2.0-84926291341&doi=10.1097%2fQCO.0000000000000140&partnerID=40&md5=3507b532ff84f2e7f21498ca449f38a2	10.1097/qco.0000000000000140	exclouded due to lack of information about mycobacteriom
S. G. Aliberti	2015	how to choose the duration of antibiotic therapy in patients with pneumonia	<Go to ISI>://WOS:000352147700009	10.1097/qco.0000000000000140	exlouded due to Duplication
S. W. Aljadeeah	2020	outpatient antibiotic dispensing for the population with government health insurance in syria in 2018–2019	https://www.embase.com/search/results?subaction=viewrecord&id=L2004923463&from=exporthttp://dx.doi.org/10.3390/antibiotics9090570	10.3390/antibiotics9090570	exclouded due to lack of information about mycobacteriom
S. W. Aljadeeah	2020	outpatient antibiotic dispensing for the population with government health insurance in syria in 2018–2019	https://www.scopus.com/inward/record.uri?eid=2-s2.0-85090525358&doi=10.3390%2fantibiotics9090570&partnerID=40&md5=ce39c19b38e3b51c9adfd9133b0eaaa5	10.3390/antibiotics9090570	exlouded due to Duplication
R. N. K. Allan	2017	cephalosporin-no-donor prodrug pyrro-c3d shows β-lactam-mediated activity against streptococcus pneumoniae biofilms	https://www.embase.com/search/results?subaction=viewrecord&id=L614608112&from=exporthttp://dx.doi.org/10.1016/j.niox.2017.02.006	10.1016/j.niox.2017.02.006	exclouded due to lack of information about mycobacteriom
R. N. K. Allan	2017	cephalosporin-no-donor prodrug pyrro-c3d shows β-lactam-mediated activity against streptococcus pneumoniae biofilms	https://www.scopus.com/inward/record.uri?eid=2-s2.0-85014017327&doi=10.1016%2fj.niox.2017.02.006&partnerID=40&md5=844e3ca799d872c4818145fc91b8eff1	10.1016/j.niox.2017.02.006	exlouded due to Duplication
H. K. A. Allen	2015	a response regulator from a soil metagenome enhances resistance to the β-lactam antibiotic carbenicillin in escherichia coli	https://www.embase.com/search/results?subaction=viewrecord&id=L603051723&from=exporthttp://dx.doi.org/10.1371/journal.pone.0120094	10.1371/journal.pone.0120094	exclouded due to lack of information about mycobacteriom
H. K. A. Allen	2015	a response regulator from a soil metagenome enhances resistance to the β-lactam antibiotic carbenicillin in escherichia coli	https://www.scopus.com/inward/record.uri?eid=2-s2.0-84924975673&doi=10.1371%2fjournal.pone.0120094&partnerID=40&md5=7f2c8e6a9a5ae62a3eb2ceb611a053bc	10.1371/journal.pone.0120094	exlouded due to Duplication
A. A. Almizel	2019	bacterial profile and antibiotic susceptibility pattern of bacterial keratitis at a tertiary hospital in riyadh	https://www.embase.com/search/results?subaction=viewrecord&id=L2003398969&from=exporthttp://dx.doi.org/10.2147/OPTH.S223606	10.2147/opth.s223606	exclouded due to lack of information about mycobacteriom
A. A. Almizel	2019	bacterial profile and antibiotic susceptibility pattern of bacterial keratitis at a tertiary hospital in riyadh	https://www.scopus.com/inward/record.uri?eid=2-s2.0-85077204327&doi=10.2147%2fOPTH.S223606&partnerID=40&md5=ce23de9d5bea24a471c5f5f4e1a5d9a9	10.2147/opth.s223606	exlouded due to Duplication
Z. H. O. A.-F. Alquraishi	2020	bacteriological study of klebsiella pneumoniae isolated from burn patient in al-najaf city	https://www.embase.com/search/results?subaction=viewrecord&id=L2004654440&from=export	NA	exclouded due to lack of information about mycobacteriom
Z. H. O. A.-F. Alquraishi	2020	bacteriological study of klebsiella pneumoniae isolated from burn patient in al-najaf city	https://www.scopus.com/inward/record.uri?eid=2-s2.0-85087386796&partnerID=40&md5=fd44e3772ee8f3b6b869c04250865b56	NA	exlouded due to Duplication
S. A. A. Alrebish	2023	the resistance rate of staphylococcus hominis in male and female patients	https://www.embase.com/search/results?subaction=viewrecord&id=L2022680120&from=export	NA	exclouded due to lack of information about mycobacteriom
S. A. A. Alrebish	2023	the resistance rate of staphylococcus hominis in male and female patients	<Go to ISI>://WOS:001030563300008	NA	exlouded due to Duplication
S. B. Alvarez-Narváez	2020	a common practice of widespread antimicrobial use in horse production promotes multi-drug resistance	<Go to ISI>://WOS:000559820700005	10.1038/s41598-020-57479-9	exclouded due to study on animal sample
M. R.-A. Alvarez-Sánchez	2016	bacterial resistance in acne? a meta-analysis of the controversy	https://www.scopus.com/inward/record.uri?eid=2-s2.0-84969940548&doi=10.1016%2fj.circir.2015.08.005&partnerID=40&md5=bd1062b6da0216c25491b136eeabdba7	10.1016/j.circir.2015.08.005	exclouded due to study type
M. R.-A. Alvarez-Sánchez	2016	bacterial resistance in acne? a meta-analysis of the controversy	<Go to ISI>://WOS:000377034500002	10.1016/j.circir.2015.08.005	exlouded due to Duplication
S. B. Álvarez–Narváez	2020	a common practice of widespread antimicrobial use in horse production promotes multi-drug resistance	https://www.scopus.com/inward/record.uri?eid=2-s2.0-85078181212&doi=10.1038%2fs41598-020-57479-9&partnerID=40&md5=cdac7a84085bd2e047db11c54c36f48a	10.1038/s41598-020-57479-9	exlouded due to Duplication
S. A. Alyacoubi	2018	inpatient management of community-acquired pneumonia at the european gaza hospital: a clinical audit	https://www.embase.com/search/results?subaction=viewrecord&id=L625278875&from=exporthttp://dx.doi.org/10.1016/S0140-6736(18)30406-9	10.1016/s0140-6736(18)30406-9	exclouded due to lack of information about mycobacteriom
S. A. Alyacoubi	2018	inpatient management of community-acquired pneumonia at the european gaza hospital: a clinical audit	https://www.scopus.com/inward/record.uri?eid=2-s2.0-85055082860&doi=10.1016%2fS0140-6736%2818%2930406-9&partnerID=40&md5=098172bb04ee1bcc9391732ab99defac	10.1016/s0140-6736(18)30406-9	exlouded due to Duplication
T. R. H. Amalia	2022	a narrative review evaluation of resistance antibiotics used in pneumonia	https://www.embase.com/search/results?subaction=viewrecord&id=L2018869067&from=exporthttp://dx.doi.org/10.52711/0974-360X.2022.00716	10.52711/0974-360x.2022.00716	exclouded due to study type
T. R. H. Amalia	2022	a narrative review evaluation of resistance antibiotics used in pneumonia	https://www.scopus.com/inward/record.uri?eid=2-s2.0-85144687202&doi=10.52711%2f0974-360X.2022.00716&partnerID=40&md5=a03274c64ee90c6cdd241d169cbb22ff	10.52711/0974-360x.2022.00716	exlouded due to Duplication
G. C. Amancha	2023	high levels of antimicrobial resistance in escherichia coli and salmonella from poultry in ecuador	https://www.scopus.com/inward/record.uri?eid=2-s2.0-85154038467&doi=10.26633%2fRPSP.2023.15&partnerID=40&md5=928824a7bc8ed95117bfe9b3f0d95ee3	10.26633/rpsp.2023.15	exclouded due to food sample
G. C. Amancha	2023	high levels of antimicrobial resistance in escherichia coli and salmonella from poultry in ecuador	<Go to ISI>://WOS:000974016200001	10.26633/rpsp.2023.15	exlouded due to Duplication
M. A. L. Amarh	2023	de novo peptides as potential antimicrobial agents	https://www.scopus.com/inward/record.uri?eid=2-s2.0-85169885637&doi=10.1016%2fj.heliyon.2023.e19641&partnerID=40&md5=ea82e2164c8d17d1aea545547fa30761	10.1016/j.heliyon.2023.e19641	exclouded due to lack of information about mycobacteriom
M. A. L. Amarh	2023	de novo peptides as potential antimicrobial agents	<Go to ISI>://WOS:001079028600001	10.1016/j.heliyon.2023.e19641	exlouded due to Duplication
N. S. S. M. Ambarwati	2017	antibacterial activity of fractions of ethyl acetate extract of garcinia lattissima miq. fruits	https://www.embase.com/search/results?subaction=viewrecord&id=L618843773&from=exporthttp://dx.doi.org/10.22159/ajpcr.2017.v10s5.23104	10.22159/ajpcr.2017.v10s5.23104	exclouded due to food sample
N. S. S. M. Ambarwati	2017	antibacterial activity of fractions of ethyl acetate extract of garcinia lattissima miq. fruits	https://www.scopus.com/inward/record.uri?eid=2-s2.0-85031741596&doi=10.22159%2fajpcr.2017.v10s5.23104&partnerID=40&md5=592373abc103186c3c80115822154f3c	10.22159/ajpcr.2017.v10s5.23104	exlouded due to Duplication
S. J. I. Ambrose	2023	characterisation of an early south african multiply antibiotic-resistant global clone 1 acinetobacter baumannii isolate	https://www.embase.com/search/results?subaction=viewrecord&id=L2024932856&from=exporthttp://dx.doi.org/10.1016/j.jgar.2023.05.003	10.1016/j.jgar.2023.05.003	exclouded due to lack of information about mycobacteriom
S. J. I. Ambrose	2023	characterisation of an early south african multiply antibiotic-resistant global clone 1 acinetobacter baumannii isolate	https://www.scopus.com/inward/record.uri?eid=2-s2.0-85161074889&doi=10.1016%2fj.jgar.2023.05.003&partnerID=40&md5=24c9b7e1416e141c3325f8f939a2e747	10.1016/j.jgar.2023.05.003	exlouded due to Duplication
R. G.-G. Amieva	2022	the mexjk multidrug efflux pump is not involved in acquired or intrinsic antibiotic resistance in pseudomonas aeruginosa, but modulates the bacterial quorum sensing response	https://www.embase.com/search/results?subaction=viewrecord&id=L2017362788&from=exporthttp://dx.doi.org/10.3390/ijms23147492	10.3390/ijms23147492	exclouded due to lack of information about mycobacteriom
R. G.-G. Amieva	2022	the mexjk multidrug efflux pump is not involved in acquired or intrinsic antibiotic resistance in pseudomonas aeruginosa, but modulates the bacterial quorum sensing response	https://www.scopus.com/inward/record.uri?eid=2-s2.0-85133433054&doi=10.3390%2fijms23147492&partnerID=40&md5=1621bb8020f7a5d418ec0dfbc5896837	10.3390/ijms23147492	exlouded due to Duplication
M. U. K. Amin	2015	antibiotic additive and synergistic action of rutin, morin and quercetin against methicillin resistant staphylococcus aureus	https://www.embase.com/search/results?subaction=viewrecord&id=L603067590&from=exporthttp://dx.doi.org/10.1186/s12906-015-0580-0	10.1186/s12906-015-0580-0	exclouded due to lack of information about mycobacteriom
M. U. K. Amin	2015	antibiotic additive and synergistic action of rutin, morin and quercetin against methicillin resistant staphylococcus aureus	https://www.scopus.com/inward/record.uri?eid=2-s2.0-84925039459&doi=10.1186%2fs12906-015-0580-0&partnerID=40&md5=0b899ced60d1b4a430fdb92e2d2ece9e	10.1186/s12906-015-0580-0	exlouded due to Duplication
I. T. H. Amiraslanova	2016	the use of drug bismuth for a triple antihelicobacter therapy	https://www.embase.com/search/results?subaction=viewrecord&id=L616610612&from=export	NA	exclouded due to language
I. T. H. Amiraslanova	2016	the use of drug bismuth for a triple antihelicobacter therapy	https://www.scopus.com/inward/record.uri?eid=2-s2.0-85020063945&partnerID=40&md5=76b1e85b0bb88018f101b01493b7c884	NA	exlouded due to Duplication
A. M. A. Ammar	2016	class 1 integron and associated gene cassettes mediating multiple-drug resistance in some food borne pathogens	https://www.scopus.com/inward/record.uri?eid=2-s2.0-84954044854&partnerID=40&md5=667c3dd0b53043dfbaf75ce0f3c0e789	NA	exclouded due to food sample
A. M. A. Ammar	2016	class 1 integron and associated gene cassettes mediating multiple-drug resistance in some food borne pathogens	<Go to ISI>://WOS:000423017300048	NA	exlouded due to Duplication
K. D. Amoah	2021	in vitro assessment of the safety and potential probiotic characteristics of three bacillus strains isolated from the intestine of hybrid grouper (epinephelus fuscoguttatus♀ × epinephelus lanceolatus♂)	https://www.embase.com/search/results?subaction=viewrecord&id=L635246645&from=exporthttp://dx.doi.org/10.3389/fvets.2021.675962	10.3389/fvets.2021.675962	exclouded due to lack of information about mycobacteriom
K. D. Amoah	2021	in vitro assessment of the safety and potential probiotic characteristics of three bacillus strains isolated from the intestine of hybrid grouper (epinephelus fuscoguttatus♀ × epinephelus lanceolatus♂)	https://www.scopus.com/inward/record.uri?eid=2-s2.0-85107599711&doi=10.3389%2ffvets.2021.675962&partnerID=40&md5=6d93c39370b02e1fdd8622daa4c4f1f4	10.3389/fvets.2021.675962	exlouded due to Duplication
I. A. M. Amri	2016	multiple resistance of pathogenic bacteria in poultry from malang district, indonesia	https://www.embase.com/search/results?subaction=viewrecord&id=L611238788&from=export	NA	exclouded due to study on animal sample
I. A. M. Amri	2016	multiple resistance of pathogenic bacteria in poultry from malang district, indonesia	https://www.scopus.com/inward/record.uri?eid=2-s2.0-84978782635&partnerID=40&md5=d1dc8b20fe3b468f03eb21242840c5fd	NA	exlouded due to Duplication
R. A. An	2017	strong influence of livestock environments on the emergence and dissemination of distinct multidrug-resistant phenotypes among the population of non-typhoidal salmonella	https://www.embase.com/search/results?subaction=viewrecord&id=L616633751&from=exporthttp://dx.doi.org/10.1371/journal.pone.0179005	10.1371/journal.pone.0179005	exclouded due to lack of information about mycobacteriom
R. A. An	2017	strong influence of livestock environments on the emergence and dissemination of distinct multidrug-resistant phenotypes among the population of non-typhoidal salmonella	https://www.scopus.com/inward/record.uri?eid=2-s2.0-85020473068&doi=10.1371%2fjournal.pone.0179005&partnerID=40&md5=f92be8fed856ffd9c793da86821ea2b0	10.1371/journal.pone.0179005	exlouded due to Duplication
P. K.-n. Ananta	2018	analysis of drug-susceptibility patterns and gene sequences associated with clarithromycin and amikacin resistance in serial mycobacterium abscessus isolates from clinical specimens from northeast thailand	https://www.embase.com/search/results?subaction=viewrecord&id=L625228800&from=exporthttp://dx.doi.org/10.1371/journal.pone.0208053	10.1371/journal.pone.0208053	exclouded due to lack of information about resistance or susceptibility
P. K.-n. Ananta	2018	analysis of drug-susceptibility patterns and gene sequences associated with clarithromycin and amikacin resistance in serial mycobacterium abscessus isolates from clinical specimens from northeast thailand	https://www.scopus.com/inward/record.uri?eid=2-s2.0-85057532306&doi=10.1371%2fjournal.pone.0208053&partnerID=40&md5=db3cd952fa46f7b369442ffe94b069d6	10.1371/journal.pone.0208053	exlouded due to Duplication
A. C. A. Anderson	2018	antibiotic resistance genes and antibiotic susceptibility of oral enterococcus faecalis isolates compared to isolates from hospitalized patients and food	https://www.embase.com/search/results?subaction=viewrecord&id=L622143190&from=exporthttp://dx.doi.org/10.1007/5584_2017_53	10.1007/5584_2017_53	exclouded due to lack of information about mycobacteriom
A. C. A. Anderson	2018	antibiotic resistance genes and antibiotic susceptibility of oral enterococcus faecalis isolates compared to isolates from hospitalized patients and food	https://www.scopus.com/inward/record.uri?eid=2-s2.0-85046877495&doi=10.1007%2f5584_2017_53&partnerID=40&md5=0a383ba20ecde84f10f4956b95b3ae63	10.1007/5584_2017_53	exlouded due to Duplication
K. v. D. Andersson	2022	antibiotic use in australian and swedish primary care: a cross-country comparison	https://www.embase.com/search/results?subaction=viewrecord&id=L637256415&from=exporthttp://dx.doi.org/10.1080/02813432.2022.2036494	10.1080/02813432.2022.2036494	exclouded due to lack of information about mycobacteriom
K. v. D. Andersson	2022	antibiotic use in australian and swedish primary care: a cross-country comparison	https://www.scopus.com/inward/record.uri?eid=2-s2.0-85125271147&doi=10.1080%2f02813432.2022.2036494&partnerID=40&md5=420ed45acec9bf5acffe913cc6715885	10.1080/02813432.2022.2036494	exlouded due to Duplication
K. R. Andrejko	2022	association of pneumococcal serotype with susceptibility to antimicrobial drugs: a systematic review and meta-analysis	https://www.embase.com/search/results?subaction=viewrecord&id=L2021890274&from=exporthttp://dx.doi.org/10.1093/cid/ciab852	10.1093/cid/ciab852	exclouded due to study type
K. R. Andrejko	2022	association of pneumococcal serotype with susceptibility to antimicrobial drugs: a systematic review and meta-analysis	https://www.scopus.com/inward/record.uri?eid=2-s2.0-85137127358&doi=10.1093%2fcid%2fciab852&partnerID=40&md5=688a759b4c72c30b3008b18e1b89fcf7	10.1093/cid/ciab852	exlouded due to Duplication
F. G. Andueza	2022	diversity and profiles of resistance to antibiotics in species of aeromonas isolated from the aquatic ecosystem of ecuador	https://www.embase.com/search/results?subaction=viewrecord&id=L2025109574&from=exporthttp://dx.doi.org/10.53519/analesranf.2022.88.04.02	10.53519/analesranf.2022.88.04.02	exclouded due to language
F. G. Andueza	2023	diversity and profiles of resistance to antibiotics in species of aeromonas isolated from the aquatic ecosystem of ecuador	<Go to ISI>://WOS:000994137400002	10.53519/analesranf.2022.88.04.02	exlouded due to Duplication
S. F. Anis	2021	characterization of domain v mutations in clinical isolates of helicobacter pylori in pakistan and their effect on clarithromycin mic	https://www.embase.com/search/results?subaction=viewrecord&id=L2013725326&from=exporthttp://dx.doi.org/10.2147/IDR.S306878	10.2147/idr.s306878	exclouded due to lack of information about mycobacteriom
S. F. Anis	2021	characterization of domain v mutations in clinical isolates of helicobacter pylori in pakistan and their effect on clarithromycin mic	https://www.scopus.com/inward/record.uri?eid=2-s2.0-85114799177&doi=10.2147%2fIDR.S306878&partnerID=40&md5=f2c50226fe72ab5f5a046f1c9f223557	10.2147/idr.s306878	exlouded due to Duplication
A. B. Anja	2019	asymptomatic pharyngeal carriage rate of streptococcus pyogenes, its associated factors and antibiotic susceptibility pattern among school children in hawassa town, southern ethiopia	https://www.embase.com/search/results?subaction=viewrecord&id=L629268726&from=exporthttp://dx.doi.org/10.1186/s13104-019-4601-9	10.1186/s13104-019-4601-9	exclouded due to lack of information about mycobacteriom
A. B. Anja	2019	asymptomatic pharyngeal carriage rate of streptococcus pyogenes, its associated factors and antibiotic susceptibility pattern among school children in hawassa town, southern ethiopia	https://www.scopus.com/inward/record.uri?eid=2-s2.0-85071980725&doi=10.1186%2fs13104-019-4601-9&partnerID=40&md5=e181941e7970a49b4917cbcb10837839	10.1186/s13104-019-4601-9	exlouded due to Duplication
A. S. D. Anning	2019	antibiotic susceptibility pattern of enterobacteriaceae isolated from raw meat and ghanaian coin currencies at cape coast metropolis, ghana: the public health implication	https://www.embase.com/search/results?subaction=viewrecord&id=L2002318790&from=exporthttp://dx.doi.org/10.2174/1874285801913010138	10.2174/1874285801913010138	exclouded due to food sample
A. S. D. Anning	2019	antibiotic susceptibility pattern of enterobacteriaceae isolated from raw meat and ghanaian coin currencies at cape coast metropolis, ghana: the public health implication	https://www.scopus.com/inward/record.uri?eid=2-s2.0-85070217075&doi=10.2174%2f1874285801913010138&partnerID=40&md5=6171f8208ce2faf13bc71b7cdface195	10.2174/1874285801913010138	exlouded due to Duplication
D. W. Ansah	2019	a cross-sectional study of the availability of azithromycin in local pharmacies and associated antibiotic resistance in communities in kilosa district, tanzania	https://www.embase.com/search/results?subaction=viewrecord&id=L2001969538&from=exporthttp://dx.doi.org/10.4269/ajtmh.18-0747	10.4269/ajtmh.18-0747	exclouded due to lack of information about mycobacteriom
D. W. Ansah	2019	a cross-sectional study of the availability of azithromycin in local pharmacies and associated antibiotic resistance in communities in kilosa district, tanzania	https://www.scopus.com/inward/record.uri?eid=2-s2.0-85065511916&doi=10.4269%2fajtmh.18-0747&partnerID=40&md5=be946b37e81f5f23603899ca25f1a4df	10.4269/ajtmh.18-0747	exlouded due to Duplication
S. K. Anuradha	2016	fermentation, isolation, purification and characterization of an antitubercular antibiotic from streptomyces luridus mtcc 4402	https://www.embase.com/search/results?subaction=viewrecord&id=L617776040&from=export	NA	exclouded due to lack of information about resistance or susceptibility
S. K. Anuradha	2016	fermentation, isolation, purification and characterization of an antitubercular antibiotic from streptomyces luridus mtcc 4402	https://www.scopus.com/inward/record.uri?eid=2-s2.0-84988644112&partnerID=40&md5=469a33e2bf52fb164df4f85816c8e757	NA	exlouded due to Duplication
A. J. Aoki	2023	a rapid screening assay for clarithromycin-resistant mycobacterium avium complex using melting curve analysis with nonfluorescent labeled probes	https://www.scopus.com/inward/record.uri?eid=2-s2.0-85148114385&doi=10.1128%2fspectrum.04326-22&partnerID=40&md5=b41ffeaeb33f8fdb445554f6b4366765	10.1128/spectrum.04326-22	exclouded due to lack of information about resistance or susceptibility
A. J. Aoki	2023	a rapid screening assay for clarithromycin-resistant mycobacterium avium complex using melting curve analysis with nonfluorescent labeled probes	<Go to ISI>://WOS:000910536700001	10.1128/spectrum.04326-22	exlouded due to Duplication
V. A. P. Appiah	2020	staphylococcus aureus nasal colonization among children with sickle cell disease at the children’s hospital, accra: prevalence, risk factors, and antibiotic resistance	https://www.embase.com/search/results?subaction=viewrecord&id=L2004293139&from=exporthttp://dx.doi.org/10.3390/pathogens9050329	10.3390/pathogens9050329	exclouded due to lack of information about mycobacteriom
V. A. P. Appiah	2020	staphylococcus aureus nasal colonization among children with sickle cell disease at the children’s hospital, accra: prevalence, risk factors, and antibiotic resistance	https://www.scopus.com/inward/record.uri?eid=2-s2.0-85084980810&doi=10.3390%2fpathogens9050329&partnerID=40&md5=503e2da26cd7e93cd065f0da90bbd8b2	10.3390/pathogens9050329	exlouded due to Duplication
M. R. R. Arabestani	2018	the relationship between prevalence of antibiotics resistance and virulence factors genes of mrsa and mssa strains isolated from clinical samples, west iran	https://www.embase.com/search/results?subaction=viewrecord&id=L621683869&from=exporthttp://dx.doi.org/10.5001/omj.2018.25	10.5001/omj.2018.25	exclouded due to lack of information about mycobacteriom
M. R. R. Arabestani	2018	the relationship between prevalence of antibiotics resistance and virulence factors genes of mrsa and mssa strains isolated from clinical samples, west iran	https://www.scopus.com/inward/record.uri?eid=2-s2.0-85045507700&doi=10.5001%2fomj.2018.25&partnerID=40&md5=57231b8f8b8d66012b5f37475cc1ac0d	10.5001/omj.2018.25	exlouded due to Duplication
J. M. A. Aragoneses	2021	trends in antibiotic self-medication for dental pathologies among patients in the dominican republic: a cross-sectional study	https://www.embase.com/search/results?subaction=viewrecord&id=L2007800950&from=exporthttp://dx.doi.org/10.3390/jcm10143092	10.3390/jcm10143092	exclouded due to lack of information about mycobacteriom
J. M. A. Aragoneses	2021	trends in antibiotic self-medication for dental pathologies among patients in the dominican republic: a cross-sectional study	https://www.scopus.com/inward/record.uri?eid=2-s2.0-85114074859&doi=10.3390%2fjcm10143092&partnerID=40&md5=05a34e3891cc50568090e247921aeece	10.3390/jcm10143092	exlouded due to Duplication
A. P. Arampatzioglou	2018	clarithromycin enhances the antibacterial activity and wound healing capacity in type 2 diabetes mellitus by increasing ll-37 load on neutrophil extracellular traps	https://www.embase.com/search/results?subaction=viewrecord&id=L623785633&from=exporthttp://dx.doi.org/10.3389/fimmu.2018.02064	10.3389/fimmu.2018.02064	exclouded due to lack of information about mycobacteriom
A. P. Arampatzioglou	2018	clarithromycin enhances the antibacterial activity and wound healing capacity in type 2 diabetes mellitus by increasing ll-37 load on neutrophil extracellular traps	https://www.scopus.com/inward/record.uri?eid=2-s2.0-85053054048&doi=10.3389%2ffimmu.2018.02064&partnerID=40&md5=49eba1139d570130c3aa08a6f58cc06c	10.3389/fimmu.2018.02064	exlouded due to Duplication
A. O. Aranda-Díaz	2020	bacterial interspecies interactions modulate ph-mediated antibiotic tolerance	https://www.scopus.com/inward/record.uri?eid=2-s2.0-85079537754&doi=10.7554%2feLife.51493&partnerID=40&md5=6e73702d3af36f3bf3923b6933d8cc49	10.7554/elife.51493	exclouded due to study on animal sample
A. O. Aranda-Díaz	2020	bacterial interspecies interactions modulate ph-mediated antibiotic tolerance	<Go to ISI>://WOS:000515162800001	10.7554/elife.51493	exlouded due to Duplication
L. B. Arbabi	2016	antibiotic susceptibility pattern and virulence genes in enterococcus spp. isolated from clinical samples of milad hospital of tehran, iran	https://www.embase.com/search/results?subaction=viewrecord&id=L611545071&from=exporthttp://dx.doi.org/10.5812/archcid.36260	10.5812/archcid.36260	exclouded due to lack of information about mycobacteriom
L. B. Arbabi	2016	antibiotic susceptibility pattern and virulence genes in enterococcus spp. isolated from clinical samples of milad hospital of tehran, iran	https://www.scopus.com/inward/record.uri?eid=2-s2.0-84980343905&doi=10.5812%2farchcid.36260&partnerID=40&md5=f5b0d70d503d09861f6ac82c3a0ae69a	10.5812/archcid.36260	exlouded due to Duplication
C. M. B.-G. Ardila	2022	antimicrobial resistance in patients with endodontic infections: a systematic scoping review of observational studies	<Go to ISI>://WOS:000848895400001	10.1111/aej.12680	exclouded due to study type
C. M. B.-G. Ardila	2023	antimicrobial resistance in patients with endodontic infections: a systematic scoping review of observational studies	https://www.scopus.com/inward/record.uri?eid=2-s2.0-85137330499&doi=10.1111%2faej.12680&partnerID=40&md5=dd0fa4b0fe6e61074ddb3b27c1ece688	10.1111/aej.12680	exlouded due to Duplication
N. S. Arefa	2021	resistance‐guided isolation and characterization of antibiotic‐producing bacteria from river sediments	https://www.embase.com/search/results?subaction=viewrecord&id=L2011211692&from=exporthttp://dx.doi.org/10.1186/s12866-021-02175-5	10.1186/s12866-021-02175-5	exclouded due to lack of information about mycobacteriom
N. S. Arefa	2021	resistance‐guided isolation and characterization of antibiotic‐producing bacteria from river sediments	https://www.scopus.com/inward/record.uri?eid=2-s2.0-85104540018&doi=10.1186%2fs12866-021-02175-5&partnerID=40&md5=b1ba07500f52fdcd847b2450f0fff7ae	10.1186/s12866-021-02175-5	exlouded due to Duplication
I. V. Arenas	2016	antimicrobial activity and stability of short and long based arachnid synthetic peptides in the presence of commercial antibiotics	https://www.embase.com/search/results?subaction=viewrecord&id=L616085477&from=exporthttp://dx.doi.org/10.3390/molecules21020225	10.3390/molecules21020225	exclouded due to lack of information about mycobacteriom
I. V. Arenas	2016	antimicrobial activity and stability of short and long based arachnid synthetic peptides in the presence of commercial antibiotics	<Go to ISI>://WOS:000371895900044	10.3390/molecules21020225	exlouded due to Duplication
A. T. R. Arévalo Galvis	2019	personalized therapy for helicobacter pylori: cyp2c19 genotype effect on first-line triple therapy	https://www.embase.com/search/results?subaction=viewrecord&id=L626737131&from=exporthttp://dx.doi.org/10.1111/hel.12574	10.1111/hel.12574	exclouded due to lack of information about mycobacteriom
A. T. R. Arévalo Galvis	2019	personalized therapy for helicobacter pylori: cyp2c19 genotype effect on first-line triple therapy	https://www.scopus.com/inward/record.uri?eid=2-s2.0-85062770198&doi=10.1111%2fhel.12574&partnerID=40&md5=4cfcbec503fad64608b17754b05aebf3	10.1111/hel.12574	exlouded due to Duplication
A. C. M. H. Argote Ruiz	2019	characterization of cutibacterium acnes strains in acne patients in a colombian population	https://www.embase.com/search/results?subaction=viewrecord&id=L2001586795&from=exporthttp://dx.doi.org/10.1016/j.piel.2018.09.010	10.1016/j.piel.2018.09.010	exclouded due to language
A. C. M. H. Argote Ruiz	2019	characterization of cutibacterium acnes strains in acne patients in a colombian population	https://www.scopus.com/inward/record.uri?eid=2-s2.0-85061622263&doi=10.1016%2fj.piel.2018.09.010&partnerID=40&md5=ccc3ffef02127e037ce3f44bfc0f92c1	10.1016/j.piel.2018.09.010	exlouded due to Duplication
M. B. Argüeso-Mata	2021	determination of antibiotics and other veterinary drugs in the solid phase of pig manure	https://www.scopus.com/inward/record.uri?eid=2-s2.0-85101542558&doi=10.1016%2fj.chemosphere.2021.130039&partnerID=40&md5=a526ae1e25fa105b216853dc6b53e510	10.1016/j.chemosphere.2021.130039	exclouded due to study on animal sample
M. B. Argüeso-Mata	2021	determination of antibiotics and other veterinary drugs in the solid phase of pig manure	<Go to ISI>://WOS:000647817200066	10.1016/j.chemosphere.2021.130039	exlouded due to Duplication
A. C. Arnold	2023	the burden of self-reported antibiotic allergies in health care and how to address it: a systematic review of the evidence	https://www.embase.com/search/results?subaction=viewrecord&id=L2026170422&from=exporthttp://dx.doi.org/10.1016/j.jaip.2023.06.025	10.1016/j.jaip.2023.06.025	exclouded due to study type
A. C. Arnold	2023	the burden of self-reported antibiotic allergies in health care and how to address it: a systematic review of the evidence	https://www.scopus.com/inward/record.uri?eid=2-s2.0-85166339893&doi=10.1016%2fj.jaip.2023.06.025&partnerID=40&md5=6903fb8df2006d89b98aa3ec48764c3e	10.1016/j.jaip.2023.06.025	exlouded due to Duplication
F. W. Arnold	2017	how antibiotics should be prescribed to hospitalized elderly patients with community-acquired pneumonia	https://www.scopus.com/inward/record.uri?eid=2-s2.0-85001698758&doi=10.1007%2fs40266-016-0423-9&partnerID=40&md5=976778361fbb8a1c65ede289cd3b0f21	10.1007/s40266-016-0423-9	exclouded due to lack of information about mycobacteriom
F. W. Arnold	2017	how antibiotics should be prescribed to hospitalized elderly patients with community-acquired pneumonia	<Go to ISI>://WOS:000392813000002	10.1007/s40266-016-0423-9	exlouded due to Duplication
J. K. F. Aronson	2021	analysis of reports of unintended pregnancies associated with the combined use of non-enzyme-inducing antibiotics and hormonal contraceptives	https://www.scopus.com/inward/record.uri?eid=2-s2.0-85092184639&doi=10.1136%2fbmjebm-2020-111363&partnerID=40&md5=0385db3029f4f12f185a91e708ba8ab6	10.1136/bmjebm-2020-111363	exclouded due to lack of information about mycobacteriom
J. K. F. Aronson	2021	analysis of reports of unintended pregnancies associated with the combined use of non-enzyme-inducing antibiotics and hormonal contraceptives	<Go to ISI>://WOS:000656481900014	10.1136/bmjebm-2020-111363	exlouded due to Duplication
A. B. Arredondo	2020	resistance to β-lactams and distribution of β-lactam resistance genes in subgingival microbiota from spanish patients with periodontitis	https://www.scopus.com/inward/record.uri?eid=2-s2.0-85085963646&doi=10.1007%2fs00784-020-03333-1&partnerID=40&md5=68156d19f63ad0f8d388a88371f65738	10.1007/s00784-020-03333-1	exclouded due to lack of information about mycobacteriom
A. B. Arredondo	2020	resistance to β-lactams and distribution of β-lactam resistance genes in subgingival microbiota from spanish patients with periodontitis	<Go to ISI>://WOS:000538666100001	10.1007/s00784-020-03333-1	exlouded due to Duplication
M. D. Arshadi	2017	high prevalence of diverse vancomycin resistance enterococcus faecium isolates in clinical and environmental sources in icu wards in southwest of iran	https://www.embase.com/search/results?subaction=viewrecord&id=L618162961&from=exporthttp://dx.doi.org/10.1016/j.micpath.2017.08.045	10.1016/j.micpath.2017.08.045	exclouded due to lack of information about mycobacteriom
M. D. Arshadi	2017	high prevalence of diverse vancomycin resistance enterococcus faecium isolates in clinical and environmental sources in icu wards in southwest of iran	https://www.scopus.com/inward/record.uri?eid=2-s2.0-85028946449&doi=10.1016%2fj.micpath.2017.08.045&partnerID=40&md5=cbd48f57934f2f39225bbc798e4cd54d	10.1016/j.micpath.2017.08.045	exlouded due to Duplication
B. B. Arsic	2018	16-membered macrolide antibiotics: a review	https://www.scopus.com/inward/record.uri?eid=2-s2.0-85041905283&doi=10.1016%2fj.ijantimicag.2017.05.020&partnerID=40&md5=4f8880b3565278ddd1c3ca91a56febbf	10.1016/j.ijantimicag.2017.05.020	exclouded due to study type
B. B. Arsic	2018	16-membered macrolide antibiotics: a review	<Go to ISI>://WOS:000427582000001	10.1016/j.ijantimicag.2017.05.020	exlouded due to Duplication
F. G. Artoni	2023	unbiased evaluation of rapamycin's specificity as an mtor inhibitor	https://www.embase.com/search/results?subaction=viewrecord&id=L2023365966&from=exporthttp://dx.doi.org/10.1111/acel.13888	10.1111/acel.13888	exclouded due to study on animal sample
F. G. Artoni	2023	unbiased evaluation of rapamycin's specificity as an mtor inhibitor	<Go to ISI>://WOS:000994136400001	10.1111/acel.13888	exlouded due to Duplication
R. A. Arushothy	2019	pneumococcal serotype distribution and antibiotic susceptibility in malaysia: a four-year study (2014–2017) on invasive paediatric isolates	https://www.embase.com/search/results?subaction=viewrecord&id=L2001569344&from=exporthttp://dx.doi.org/10.1016/j.ijid.2018.12.009	10.1016/j.ijid.2018.12.009	exclouded due to lack of information about mycobacteriom
R. A. Arushothy	2019	pneumococcal serotype distribution and antibiotic susceptibility in malaysia: a four-year study (2014–2017) on invasive paediatric isolates	https://www.scopus.com/inward/record.uri?eid=2-s2.0-85061377019&doi=10.1016%2fj.ijid.2018.12.009&partnerID=40&md5=658a05c57b70931a7bd73ce14ea3956a	10.1016/j.ijid.2018.12.009	exlouded due to Duplication
J. H. Asante	2021	genomic analysis of antibiotic-resistant staphylococcus epidermidis isolates from clinical sources in the kwazulu-natal province, south africa	https://www.embase.com/search/results?subaction=viewrecord&id=L635758896&from=exporthttp://dx.doi.org/10.3389/fmicb.2021.656306	10.3389/fmicb.2021.656306	exclouded due to lack of information about mycobacteriom
J. H. Asante	2021	multidrug-resistant coagulase-negative staphylococci isolated from bloodstream in the umgungundlovu district of kwazulu-natal province in south africa: emerging pathogens	https://www.embase.com/search/results?subaction=viewrecord&id=L2006139607&from=exporthttp://dx.doi.org/10.3390/antibiotics10020198	10.3390/antibiotics10020198	exclouded due to lack of information about mycobacteriom
J. H. Asante	2021	genomic analysis of antibiotic-resistant staphylococcus epidermidis isolates from clinical sources in the kwazulu-natal province, south africa	https://www.scopus.com/inward/record.uri?eid=2-s2.0-85113256554&doi=10.3389%2ffmicb.2021.656306&partnerID=40&md5=3cd877231a0c24d2bafd42fb08020cff	10.3389/fmicb.2021.656306	exlouded due to Duplication
J. H. Asante	2021	multidrug-resistant coagulase-negative staphylococci isolated from bloodstream in the umgungundlovu district of kwazulu-natal province in south africa: emerging pathogens	https://www.scopus.com/inward/record.uri?eid=2-s2.0-85102142335&doi=10.3390%2fantibiotics10020198&partnerID=40&md5=d4ad26c5a8580d20a3f2d68738c7542e	10.3390/antibiotics10020198	exlouded due to Duplication
P. A. S. Asbell	2015	antibiotic resistance among ocular pathogens in the united states five-year results from the antibiotic resistance monitoring in ocular microorganisms (armor) surveillance study	https://www.embase.com/search/results?subaction=viewrecord&id=L610246910&from=exporthttp://dx.doi.org/10.1001/jamaophthalmol.2015.3888	10.1001/jamaophthalmol.2015.3888	exclouded due to lack of information about mycobacteriom
P. A. S. Asbell	2015	antibiotic resistance among ocular pathogens in the united states five-year results from the antibiotic resistance monitoring in ocular microorganisms (armor) surveillance study	https://www.scopus.com/inward/record.uri?eid=2-s2.0-84963628230&doi=10.1001%2fjamaophthalmol.2015.3888&partnerID=40&md5=d5016451657ad6547eea9e4dce917e89	10.1001/jamaophthalmol.2015.3888	exlouded due to Duplication
P. A. S. Asbell	2020	trends in antibiotic resistance among ocular microorganisms in the united states from 2009 to 2018	https://www.embase.com/search/results?subaction=viewrecord&id=L631516559&from=exporthttp://dx.doi.org/10.1001/jamaophthalmol.2020.0155	10.1001/jamaophthalmol.2020.0155	exclouded due to lack of information about mycobacteriom
P. A. S. Asbell	2020	trends in antibiotic resistance among ocular microorganisms in the united states from 2009 to 2018	https://www.scopus.com/inward/record.uri?eid=2-s2.0-85083386740&doi=10.1001%2fjamaophthalmol.2020.0155&partnerID=40&md5=b667261cf2da962cb49253bc6f92b795	10.1001/jamaophthalmol.2020.0155	exlouded due to Duplication
P. A. S. Asbell	2022	antibiotic susceptibility of bacterial pathogens isolated from the aqueous and vitreous humour in the antibiotic resistance monitoring in ocular microorganisms (armor) surveillance study: 2009–2020 update	https://www.embase.com/search/results?subaction=viewrecord&id=L2017992590&from=exporthttp://dx.doi.org/10.1016/j.jgar.2022.03.010	10.1016/j.jgar.2022.03.010	exclouded due to lack of information about mycobacteriom
P. A. S. Asbell	2022	antibiotic susceptibility of bacterial pathogens isolated from the aqueous and vitreous humour in the antibiotic resistance monitoring in ocular microorganisms (armor) surveillance study: 2009–2020 update	https://www.scopus.com/inward/record.uri?eid=2-s2.0-85129678689&doi=10.1016%2fj.jgar.2022.03.010&partnerID=40&md5=f87c4dd8e4d64cd5348b5e653bb3e8d9	10.1016/j.jgar.2022.03.010	exlouded due to Duplication
B. K. Asgari	2018	honey-derived lactobacillus rhamnosus alleviates helicobacter pylori-induced gastro-intestinal infection and gastric inflammation in c57bl/6 mice: an immuno-histologic study	https://www.embase.com/search/results?subaction=viewrecord&id=L625452286&from=exporthttp://dx.doi.org/10.1590/s0004-2803.201800000-70	10.1590/s0004-2803.201800000-70	exclouded due to study on animal sample
B. K. Asgari	2018	honey-derived lactobacillus rhamnosus alleviates helicobacter pylori-induced gastro-intestinal infection and gastric inflammation in c57bl/6 mice: an immuno-histologic study	https://www.scopus.com/inward/record.uri?eid=2-s2.0-85058417133&doi=10.1590%2fs0004-2803.201800000-70&partnerID=40&md5=e331b55e9f205b2f80515c43022882b0	10.1590/s0004-2803.201800000-70	exlouded due to Duplication
A. M. Ashitha	2019	bacterial endophytes from artemisia nilagirica (clarke) pamp., with antibacterial efficacy against human pathogens	https://www.scopus.com/inward/record.uri?eid=2-s2.0-85069056784&doi=10.1016%2fj.micpath.2019.103624&partnerID=40&md5=53ec63830200d580362c6c46d50ef425	10.1016/j.micpath.2019.103624	exclouded due to lack of information about mycobacteriom
A. M. Ashitha	2019	bacterial endophytes from artemisia nilagirica (clarke) pamp., with antibacterial efficacy against human pathogens	<Go to ISI>://WOS:000487766800024	10.1016/j.micpath.2019.103624	exlouded due to Duplication
F. A. Ashrafi	2022	prevalence and antibiotic resistance pattern of mannheima haemolytica and pasteurella multocida isolated from cattle lung samples from an industrial abattoir: a study from northeastern iran	https://www.embase.com/search/results?subaction=viewrecord&id=L2020957037&from=exporthttp://dx.doi.org/10.22059/IJVM.2022.333838.1005209	10.22059/ijvm.2022.333838.1005209	exclouded due to lack of information about mycobacteriom
F. A. Ashrafi	2022	prevalence and antibiotic resistance pattern of mannheima haemolytica and pasteurella multocida isolated from cattle lung samples from an industrial abattoir: a study from northeastern iran	https://www.scopus.com/inward/record.uri?eid=2-s2.0-85141665101&doi=10.22059%2fIJVM.2022.333838.1005209&partnerID=40&md5=bc2d312077e7f73c6188b8c105b24764	10.22059/ijvm.2022.333838.1005209	exlouded due to Duplication
F. Y. Aslam	2018	essential gene clusters identified in stenotrophomonas mb339 for multiple metal/antibiotic resistance and xenobiotic degradation	https://www.embase.com/search/results?subaction=viewrecord&id=L623483566&from=exporthttp://dx.doi.org/10.1007/s00284-018-1549-2	10.1007/s00284-018-1549-2	exclouded due to food sample
F. Y. Aslam	2018	essential gene clusters identified in stenotrophomonas mb339 for multiple metal/antibiotic resistance and xenobiotic degradation	https://www.scopus.com/inward/record.uri?eid=2-s2.0-85051414756&doi=10.1007%2fs00284-018-1549-2&partnerID=40&md5=fe50aa956b29a63c1f686af84cd2e61a	10.1007/s00284-018-1549-2	exlouded due to Duplication
Ö. Aslantaş	2016	investigation of the antibiotic resistance and biofilm-forming ability of staphylococcus aureus from subclinical bovine mastitis cases	https://www.embase.com/search/results?subaction=viewrecord&id=L614914067&from=exporthttp://dx.doi.org/10.3168/jds.2016-11310	10.3168/jds.2016-11310	exclouded due to lack of information about mycobacteriom
Ö. Aslantaş	2016	investigation of the antibiotic resistance and biofilm-forming ability of staphylococcus aureus from subclinical bovine mastitis cases	https://www.scopus.com/inward/record.uri?eid=2-s2.0-84994187821&doi=10.3168%2fjds.2016-11310&partnerID=40&md5=9c4a2138a6280286318e000ff4f9b9eb	10.3168/jds.2016-11310	exlouded due to Duplication
Ö. Aslantaş	2019	molecular and phenotypic characterization of enterococci isolated from broiler flocks in turkey	https://www.scopus.com/inward/record.uri?eid=2-s2.0-85060004380&doi=10.1007%2fs11250-018-01784-z&partnerID=40&md5=fac4911fb8bc3db53bd871817ff3762a	10.1007/s11250-018-01784-z	exclouded due to lack of information about mycobacteriom
Ö. Aslantas	2019	molecular and phenotypic characterization of enterococci isolated from broiler flocks in turkey	<Go to ISI>://WOS:000468118100007	10.1007/s11250-018-01784-z	exlouded due to Duplication
O. G. Aslantaş	2020	investigation of antimicrobial resistance in pigeons (columba livia domestica) using indicator bacteria	https://www.embase.com/search/results?subaction=viewrecord&id=L632243383&from=exporthttp://dx.doi.org/10.12681/jhvms.23632	10.12681/jhvms.23632	exclouded due to study on animal sample
O. G. Aslantaş	2020	investigation of antimicrobial resistance in pigeons (columba livia domestica) using indicator bacteria	https://www.scopus.com/inward/record.uri?eid=2-s2.0-85087431298&doi=10.12681%2fjhvms.23632&partnerID=40&md5=d8451da35a01eb53d61071817fd7a432	10.12681/jhvms.23632	exlouded due to Duplication
R. K. Asmai	2020	prevalence and antibiotic resistance of campylobacter coli isolated from broiler farms in the marrakesh safi region, morocco	https://www.embase.com/search/results?subaction=viewrecord&id=L632998459&from=exporthttp://dx.doi.org/10.14202/vetworld.2020.1892-1897	10.14202/vetworld.2020.1892-1897	exclouded due to food sample
R. K. Asmai	2020	prevalence and antibiotic resistance of campylobacter coli isolated from broiler farms in the marrakesh safi region, morocco	https://www.scopus.com/inward/record.uri?eid=2-s2.0-85092539275&doi=10.14202%2fvetworld.2020.1892-1897&partnerID=40&md5=46ed276dfa8b5627c6d9d67c4eccd410	10.14202/vetworld.2020.1892-1897	exlouded due to Duplication
A. E. Assaidi	2020	antimicrobial susceptibility patterns of legionella spp. strains isolated from water systems in morocco	https://www.embase.com/search/results?subaction=viewrecord&id=L632741172&from=exporthttp://dx.doi.org/10.1089/mdr.2019.0218	10.1089/mdr.2019.0218	exclouded due to lack of information about mycobacteriom
A. E. Assaidi	2020	antimicrobial susceptibility patterns of legionella spp. strains isolated from water systems in morocco	https://www.scopus.com/inward/record.uri?eid=2-s2.0-85089300818&doi=10.1089%2fmdr.2019.0218&partnerID=40&md5=1bc79fb6675f20cac2da52d9bc832ac7	10.1089/mdr.2019.0218	exlouded due to Duplication
C. N. T. Ateba	2020	occurrence of antibiotic-resistant bacteria and genes in two drinking water treatment and distribution systems in the north-west province of south africa	https://www.embase.com/search/results?subaction=viewrecord&id=L2005290737&from=exporthttp://dx.doi.org/10.3390/antibiotics9110745	10.3390/antibiotics9110745	exclouded due to lack of information about mycobacteriom
C. N. T. Ateba	2020	occurrence of antibiotic-resistant bacteria and genes in two drinking water treatment and distribution systems in the north-west province of south africa	https://www.scopus.com/inward/record.uri?eid=2-s2.0-85094624102&doi=10.3390%2fantibiotics9110745&partnerID=40&md5=7df2128d72cc39af5809e4ad18e009c4	10.3390/antibiotics9110745	exlouded due to Duplication
A. R. B. Attili	2020	analysis of the antibiotic resistance profiles in methicillin-sensitive s. aureus pathotypes isolated on a commercial rabbit farm in italy	https://www.embase.com/search/results?subaction=viewrecord&id=L2005170952&from=exporthttp://dx.doi.org/10.3390/antibiotics9100673	10.3390/antibiotics9100673	exclouded due to study on animal sample
A. R. B. Attili	2020	analysis of the antibiotic resistance profiles in methicillin-sensitive s. aureus pathotypes isolated on a commercial rabbit farm in italy	https://www.scopus.com/inward/record.uri?eid=2-s2.0-85092196762&doi=10.3390%2fantibiotics9100673&partnerID=40&md5=81646ebbb0bfe47798a46358c8038f91	10.3390/antibiotics9100673	exlouded due to Duplication
J. V. Auttajaroon	2019	once-daily rabeprazole, levofloxacin, clarithromycin-mr, and bismuth for helicobacter pylori eradication: a randomized study of 7 or 14 days (once study)	https://www.embase.com/search/results?subaction=viewrecord&id=L628481194&from=exporthttp://dx.doi.org/10.1111/hel.12615	10.1111/hel.12615	exclouded due to lack of information about mycobacteriom
J. V. Auttajaroon	2019	once-daily rabeprazole, levofloxacin, clarithromycin-mr, and bismuth for helicobacter pylori eradication: a randomized study of 7 or 14 days (once study)	https://www.scopus.com/inward/record.uri?eid=2-s2.0-85068693138&doi=10.1111%2fhel.12615&partnerID=40&md5=511dfe5e5af3863a2b0fafaf39b85c37	10.1111/hel.12615	exlouded due to Duplication
A. M. E.-s. Awad	2020	incidence, pathotyping, and antibiotic susceptibility of avian pathogenic escherichia coli among diseased broiler chicks	https://www.embase.com/search/results?subaction=viewrecord&id=L2003770232&from=exporthttp://dx.doi.org/10.3390/pathogens9020114	10.3390/pathogens9020114	exclouded due to study on animal sample
A. M. E.-s. Awad	2020	incidence, pathotyping, and antibiotic susceptibility of avian pathogenic escherichia coli among diseased broiler chicks	https://www.scopus.com/inward/record.uri?eid=2-s2.0-85079482670&doi=10.3390%2fpathogens9020114&partnerID=40&md5=a0b4deb3d608b47f2c7dd354788ab183	10.3390/pathogens9020114	exlouded due to Duplication
M. T. Awad	2018	pretreatment of spiramycin fermentation residue using hyperthermophilic digestion: quick startup and performance	https://www.embase.com/search/results?subaction=viewrecord&id=L625726184&from=exporthttp://dx.doi.org/10.2166/wst.2018.256	10.2166/wst.2018.256	exclouded due to lack of information about mycobacteriom
M. T. Awad	2018	pretreatment of spiramycin fermentation residue using hyperthermophilic digestion: quick startup and performance	https://www.scopus.com/inward/record.uri?eid=2-s2.0-85058877535&doi=10.2166%2fwst.2018.256&partnerID=40&md5=3e95968cf728a26fdc4bdf4dab77dc6d	10.2166/wst.2018.256	exlouded due to Duplication
A. G. R. Ayankojo	2020	molecularly imprinted polymer-based sensor for electrochemical detection of erythromycin	https://www.scopus.com/inward/record.uri?eid=2-s2.0-85074430143&doi=10.1016%2fj.talanta.2019.120502&partnerID=40&md5=df0ae4257c64ee69e5707913daea7aba	10.1016/j.talanta.2019.120502	exclouded due to lack of information about mycobacteriom
A. G. R. Ayankojo	2020	molecularly imprinted polymer-based sensor for electrochemical detection of erythromycin	<Go to ISI>://WOS:000509632900021	10.1016/j.talanta.2019.120502	exlouded due to Duplication
M. G. Ayaş	2023	antibiotic resistance of helicobacter pylori in turkey: a systematic review and meta-analysis	https://www.embase.com/search/results?subaction=viewrecord&id=L2023438100&from=exporthttp://dx.doi.org/10.1089/mdr.2022.0146	10.1089/mdr.2022.0146	exclouded due to study type
M. G. Ayaş	2023	antibiotic resistance of helicobacter pylori in turkey: a systematic review and meta-analysis	https://www.scopus.com/inward/record.uri?eid=2-s2.0-85150490627&doi=10.1089%2fmdr.2022.0146&partnerID=40&md5=e9cc06fba311ba5bf4f3aceb7341965f	10.1089/mdr.2022.0146	exlouded due to Duplication
Y. O. O. Ayipo	2022	metalloenzyme mimicry and modulation strategies to conquer antimicrobial resistance: metal-ligand coordination perspectives	https://www.scopus.com/inward/record.uri?eid=2-s2.0-85119899071&doi=10.1016%2fj.ccr.2021.214317&partnerID=40&md5=7dc8f8b59b46c8f0839c26cdc0cdeb3a	10.1016/j.ccr.2021.214317	exclouded due to lack of information about mycobacteriom
Y. O. O. Ayipo	2022	metalloenzyme mimicry and modulation strategies to conquer antimicrobial resistance: metal-ligand coordination perspectives	<Go to ISI>://WOS:000787893500007	10.1016/j.ccr.2021.214317	exlouded due to Duplication
R. M. Azabo	2022	antimicrobial usage in cattle and poultry production in dar es salaam, tanzania: pattern and quantity	https://www.scopus.com/inward/record.uri?eid=2-s2.0-85122191103&doi=10.1186%2fs12917-021-03056-9&partnerID=40&md5=c196926782cd8d723fc9b13c3fcb3e36	10.1186/s12917-021-03056-9	exclouded due to food sample
R. M. Azabo	2022	antimicrobial usage in cattle and poultry production in dar es salaam, tanzania: pattern and quantity	<Go to ISI>://WOS:000737982200003	10.1186/s12917-021-03056-9	exlouded due to Duplication
S. M. Azadbakht	2022	evaluation of antibiotic resistance of helicobacter pylori bacteria obtained from gastric biopsy samples: a cohort study	https://www.embase.com/search/results?subaction=viewrecord&id=L2018196488&from=exporthttp://dx.doi.org/10.1016/j.amsu.2022.103824	10.1016/j.amsu.2022.103824	exclouded due to lack of information about mycobacteriom
S. M. Azadbakht	2022	evaluation of antibiotic resistance of helicobacter pylori bacteria obtained from gastric biopsy samples: a cohort study	https://www.scopus.com/inward/record.uri?eid=2-s2.0-85130310076&doi=10.1016%2fj.amsu.2022.103824&partnerID=40&md5=792c2edd8212580c0445c348cf8f3528	10.1016/j.amsu.2022.103824	exlouded due to Duplication
D. S. Azanu	2018	occurrence and risk assessment of antibiotics in water and lettuce in ghana	https://www.scopus.com/inward/record.uri?eid=2-s2.0-85036461463&doi=10.1016%2fj.scitotenv.2017.11.287&partnerID=40&md5=f10a2577b5a953f150061473dec28faa	10.1016/j.scitotenv.2017.11.287	exclouded due to food sample
D. S. Azanu	2018	occurrence and risk assessment of antibiotics in water and lettuce in ghana	<Go to ISI>://WOS:000426349000032	10.1016/j.scitotenv.2017.11.287	exlouded due to Duplication
S. M. Aziz	2018	emergence of multi-resistant enteric infection in a paediatric unit of karachi, pakistan	https://www.scopus.com/inward/record.uri?eid=2-s2.0-85066836903&partnerID=40&md5=5b663a62dea62f23a832e05dbcd50f47	NA	exclouded due to lack of information about mycobacteriom
S. M. Aziz	2018	emergence of multi-resistant enteric infection in a paediatric unit of karachi, pakistan	<Go to ISI>://WOS:000452028600024	NA	exlouded due to Duplication
M. T. Azizkhani	2018	contamination of traditional cheese in mazandaran province to methicillin-resistant staphylococcus aureus	https://www.embase.com/search/results?subaction=viewrecord&id=L623526971&from=export	NA	exclouded due to food sample
M. T. Azizkhani	2018	contamination of traditional cheese in mazandaran province to methicillin-resistant staphylococcus aureus	https://www.scopus.com/inward/record.uri?eid=2-s2.0-85051454397&partnerID=40&md5=f4ef5fc40f9f1d5eb491938ad92fd334	NA	exlouded due to Duplication
S. A. Azizmohammadi	2015	antimicrobial susceptibility patterns of ureaplasma urealyticum and mycoplasma hominis isolated from pregnant women	https://www.embase.com/search/results?subaction=viewrecord&id=L607524579&from=exporthttp://dx.doi.org/10.5812/ircmj.17211	10.5812/ircmj.17211	exclouded due to lack of information about mycobacteriom
S. A. Azizmohammadi	2015	antimicrobial susceptibility patterns of ureaplasma urealyticum and mycoplasma hominis isolated from pregnant women	https://www.scopus.com/inward/record.uri?eid=2-s2.0-84953273146&doi=10.5812%2fircmj.17211&partnerID=40&md5=72ed4c92959e449df2062ea37cc48dba	10.5812/ircmj.17211	exlouded due to Duplication
M. V. Azrad	2022	antibiotic resistance patterns of helicobacter pylori in north israel – a six-year study	https://www.embase.com/search/results?subaction=viewrecord&id=L2019099964&from=exporthttp://dx.doi.org/10.1111/hel.12932	10.1111/hel.12932	exclouded due to lack of information about mycobacteriom
M. V. Azrad	2022	antibiotic resistance patterns of helicobacter pylori in north israel – a six-year study	https://www.scopus.com/inward/record.uri?eid=2-s2.0-85137985168&doi=10.1111%2fhel.12932&partnerID=40&md5=852a59d021bab84cd970c6df4f16282d	10.1111/hel.12932	exlouded due to Duplication
O. Babacan	2020	antibiotic susceptibility and phylogenetic analyses for the origins and serotypes of listeria monocytogenes strains isolated from ice cream and cream cakes	https://www.embase.com/search/results?subaction=viewrecord&id=L2010025143&from=exporthttp://dx.doi.org/10.3906/vet-2003-116	10.3906/vet-2003-116	exclouded due to food sample
O. Babacan	2020	antibiotic susceptibility and phylogenetic analyses for the origins and serotypes of listeria monocytogenes strains isolated from ice cream and cream cakes	https://www.scopus.com/inward/record.uri?eid=2-s2.0-85096294045&doi=10.3906%2fvet-2003-116&partnerID=40&md5=55b2571a251d830d2d35e73d5df52573	10.3906/vet-2003-116	exlouded due to Duplication
A. K. Babbar	2017	members of a new subgroup of streptococcus anginosus harbor virulence related genes previously observed in streptococcus pyogenes	https://www.embase.com/search/results?subaction=viewrecord&id=L614669271&from=exporthttp://dx.doi.org/10.1016/j.ijmm.2017.02.002	10.1016/j.ijmm.2017.02.002	exclouded due to lack of information about mycobacteriom
A. K. Babbar	2017	members of a new subgroup of streptococcus anginosus harbor virulence related genes previously observed in streptococcus pyogenes	https://www.scopus.com/inward/record.uri?eid=2-s2.0-85014222989&doi=10.1016%2fj.ijmm.2017.02.002&partnerID=40&md5=0088747e335d0aaae56226c39903837f	10.1016/j.ijmm.2017.02.002	exlouded due to Duplication
M. A. Bachir	2018	primary antibiotic resistance and its relationship with caga and vaca genes in helicobacter pylori isolates from algerian patients	https://www.embase.com/search/results?subaction=viewrecord&id=L624472672&from=exporthttp://dx.doi.org/10.1016/j.bjm.2017.11.003	10.1016/j.bjm.2017.11.003	exclouded due to lack of information about mycobacteriom
M. A. Bachir	2018	primary antibiotic resistance and its relationship with caga and vaca genes in helicobacter pylori isolates from algerian patients	https://www.scopus.com/inward/record.uri?eid=2-s2.0-85044646328&doi=10.1016%2fj.bjm.2017.11.003&partnerID=40&md5=87a26effcf3608412955a430a85bc122	10.1016/j.bjm.2017.11.003	exlouded due to Duplication
D. M. Bae	2022	distribution and characterization of antimicrobial resistant pathogens in a pig farm, slaughterhouse, meat processing plant, and in retail stores	https://www.scopus.com/inward/record.uri?eid=2-s2.0-85149504050&doi=10.3390%2fmicroorganisms10112252&partnerID=40&md5=8bb4805f7683aeb952618b1eb253a28e	10.3390/microorganisms10112252	exclouded due to study on animal sample
D. M. Bae	2022	distribution and characterization of antimicrobial resistant pathogens in a pig farm, slaughterhouse, meat processing plant, and in retail stores	<Go to ISI>://WOS:000912083700001	10.3390/microorganisms10112252	exlouded due to Duplication
M. A. S. A. Bag	2022	antimicrobial resistance, virulence profiles, and public health significance of enterococcus faecalis isolated from clinical mastitis of cattle in bangladesh	https://www.embase.com/search/results?subaction=viewrecord&id=L2020663247&from=exporthttp://dx.doi.org/10.1155/2022/8101866	10.1155/2022/8101866	exclouded due to food sample
M. A. S. A. Bag	2022	antimicrobial resistance, virulence profiles, and public health significance of enterococcus faecalis isolated from clinical mastitis of cattle in bangladesh	https://www.scopus.com/inward/record.uri?eid=2-s2.0-85139322284&doi=10.1155%2f2022%2f8101866&partnerID=40&md5=44621cbc4655c2f59456763e1af76a77	10.1155/2022/8101866	exlouded due to Duplication
U. O. T. Bagci	2019	probiotic characteristics of bacteriocin-producing enterococcus faecium strains isolated from human milk and colostrum	https://www.embase.com/search/results?subaction=viewrecord&id=L629898988&from=exporthttp://dx.doi.org/10.1007/s12223-019-00687-2	10.1007/s12223-019-00687-2	exclouded due to food sample
U. O. T. Bagci	2019	probiotic characteristics of bacteriocin-producing enterococcus faecium strains isolated from human milk and colostrum	https://www.scopus.com/inward/record.uri?eid=2-s2.0-85061305086&doi=10.1007%2fs12223-019-00687-2&partnerID=40&md5=f6b2f96c848d2add7a198cf650f8f2e3	10.1007/s12223-019-00687-2	exlouded due to Duplication
A. M. Baharvand	2023	the increasing antimicrobial resistance of shigella species among iranian pediatrics: a systematic review and meta-analysis	https://www.embase.com/search/results?subaction=viewrecord&id=L2021651252&from=exporthttp://dx.doi.org/10.1080/20477724.2023.2179451	10.1080/20477724.2023.2179451	exclouded due to study type
A. M. Baharvand	2023	the increasing antimicrobial resistance of shigella species among iranian pediatrics: a systematic review and meta-analysis	https://www.scopus.com/inward/record.uri?eid=2-s2.0-85148530798&doi=10.1080%2f20477724.2023.2179451&partnerID=40&md5=87e8da2eb7c7d7607a00eb643195e5ed	10.1080/20477724.2023.2179451	exlouded due to Duplication
B. B. Bai	2021	design, synthesis and antibacterial evaluation of novel c-11, c-9 or c-2′-substituted 3-o-descladinosyl-3-ketoclarithromycin derivatives	https://www.scopus.com/inward/record.uri?eid=2-s2.0-85106916679&doi=10.1016%2fj.bmcl.2021.128110&partnerID=40&md5=b58c92e52cd7029306c13617732bd5ba	10.1016/j.bmcl.2021.128110	exclouded due to lack of information about mycobacteriom
B. F. B. Bai	2021	design, synthesis and antibacterial evaluation of novel c-11, c-9 or c-2′-substituted 3-o-descladinosyl-3-ketoclarithromycin derivatives	<Go to ISI>://WOS:000663580200014	10.1016/j.bmcl.2021.128110	exlouded due to Duplication
M. H. Bakhit	2018	resistance decay in individuals after antibiotic exposure in primary care: a systematic review and meta-analysis	https://www.embase.com/search/results?subaction=viewrecord&id=L623349989&from=exporthttp://dx.doi.org/10.1186/s12916-018-1109-4	10.1186/s12916-018-1109-4	exclouded due to study type
M. H. Bakhit	2018	resistance decay in individuals after antibiotic exposure in primary care: a systematic review and meta-analysis	https://www.scopus.com/inward/record.uri?eid=2-s2.0-85051295092&doi=10.1186%2fs12916-018-1109-4&partnerID=40&md5=e172e641d82dbdeacb9d429611cc067b	10.1186/s12916-018-1109-4	exlouded due to Duplication
M. Bakri	2018	prevalence of clostridium difficile in raw cow, sheep, and goat meat in jazan, saudi arabia	https://www.scopus.com/inward/record.uri?eid=2-s2.0-84994085745&doi=10.1016%2fj.sjbs.2016.07.002&partnerID=40&md5=a55e8a89af4715b29713fd46409d5b98	10.1016/j.sjbs.2016.07.002	exclouded due to study on animal sample
M. Bakri	2018	prevalence of clostridium difficile in raw cow, sheep, and goat meat in jazan, saudi arabia	<Go to ISI>://WOS:000431223100022	10.1016/j.sjbs.2016.07.002	exlouded due to Duplication
R. K. Bala	2021	detection of inducible resistance to clindamycin among methicillin resistant and sensitive strains of staphylococcus aureus from india	https://www.embase.com/search/results?subaction=viewrecord&id=L2015958693&from=exporthttp://dx.doi.org/10.22207/JPAM.15.4.17	10.22207/jpam.15.4.17	exclouded due to lack of information about mycobacteriom
R. K. Bala	2021	detection of inducible resistance to clindamycin among methicillin resistant and sensitive strains of staphylococcus aureus from india	https://www.scopus.com/inward/record.uri?eid=2-s2.0-85121297858&doi=10.22207%2fJPAM.15.4.17&partnerID=40&md5=096f7479aa8aaaadc55dd221a7b610a0	10.22207/jpam.15.4.17	exlouded due to Duplication
V. K. Balaji	2018	longitudinal typhoid fever trends in india from 2000 to 2015	https://www.embase.com/search/results?subaction=viewrecord&id=L624050417&from=exporthttp://dx.doi.org/10.4269/ajtmh.18-0139	10.4269/ajtmh.18-0139	exclouded due to lack of information about mycobacteriom
V. K. Balaji	2018	longitudinal typhoid fever trends in india from 2000 to 2015	https://www.scopus.com/inward/record.uri?eid=2-s2.0-85053839158&doi=10.4269%2fajtmh.18-0139&partnerID=40&md5=db7da56d2214358b4777f9404237fdb7	10.4269/ajtmh.18-0139	exlouded due to Duplication
G. M. Balakrishnan	2015	occurrence of colibacillosis in emu chicks (dromaius novaehollandiae)	https://www.embase.com/search/results?subaction=viewrecord&id=L619531845&from=export	NA	exclouded due to study on animal sample
G. M. Balakrishnan	2015	occurrence of colibacillosis in emu chicks (dromaius novaehollandiae)	https://www.scopus.com/inward/record.uri?eid=2-s2.0-85037616571&partnerID=40&md5=abda86aa87e935c19a6df1b3771b6a33	NA	exlouded due to Duplication
B. B. Balasubramanian	2021	carbapenemases producing klebsiella pneumoniae from the pus of hospitalized patients: in-vitro antibiotic properties of streptomyces against multidrug resistant infectious bacteria	https://www.embase.com/search/results?subaction=viewrecord&id=L2012938853&from=exporthttp://dx.doi.org/10.1016/j.jiph.2021.05.006	10.1016/j.jiph.2021.05.006	exclouded due to lack of information about mycobacteriom
B. B. Balasubramanian	2021	carbapenemases producing klebsiella pneumoniae from the pus of hospitalized patients: in-vitro antibiotic properties of streptomyces against multidrug resistant infectious bacteria	https://www.scopus.com/inward/record.uri?eid=2-s2.0-85107707827&doi=10.1016%2fj.jiph.2021.05.006&partnerID=40&md5=b8462ceb8cbc98484c0e69d7f06da095	10.1016/j.jiph.2021.05.006	exlouded due to Duplication
N. V. Balasubramanian	2018	molecular cloning and docking of speb gene encoding cysteine protease with antibiotic interaction in streptococcus pyogenes nbmku12 from the clinical isolates	https://www.embase.com/search/results?subaction=viewrecord&id=L623390153&from=exporthttp://dx.doi.org/10.3389/fmicb.2018.01658	10.3389/fmicb.2018.01658	exclouded due to lack of information about mycobacteriom
N. V. Balasubramanian	2018	molecular cloning and docking of speb gene encoding cysteine protease with antibiotic interaction in streptococcus pyogenes nbmku12 from the clinical isolates	https://www.scopus.com/inward/record.uri?eid=2-s2.0-85054929487&doi=10.3389%2ffmicb.2018.01658&partnerID=40&md5=cc4ce5418cda2d6792dee3926dce1020	10.3389/fmicb.2018.01658	exlouded due to Duplication
Ç. E. B. Balkan	2020	pediatric blood culture resistance rates from a single centre hospital; how innocent are coagulase-negative staphylococci?	https://www.embase.com/search/results?subaction=viewrecord&id=L2005521983&from=exporthttp://dx.doi.org/10.5578/ced.202043	10.5578/ced.202043	exclouded due to lack of information about mycobacteriom
Ç. E. B. Balkan	2020	pediatric blood culture resistance rates from a single centre hospital; how innocent are coagulase-negative staphylococci?	https://www.scopus.com/inward/record.uri?eid=2-s2.0-85096903123&doi=10.5578%2fced.202043&partnerID=40&md5=dbdb6388af6dd8e4c79b8de594859e32	10.5578/ced.202043	exlouded due to Duplication
S. S. Banawas	2022	systematic review and meta-analysis on the frequency of antibiotic-resistant clostridium species in saudi arabia	https://www.embase.com/search/results?subaction=viewrecord&id=L2019186862&from=exporthttp://dx.doi.org/10.3390/antibiotics11091165	10.3390/antibiotics11091165	exclouded due to study type
S. S. Banawas	2022	systematic review and meta-analysis on the frequency of antibiotic-resistant clostridium species in saudi arabia	https://www.scopus.com/inward/record.uri?eid=2-s2.0-85138525944&doi=10.3390%2fantibiotics11091165&partnerID=40&md5=bffd9caf0c904d1b99f77b8f19b17f43	10.3390/antibiotics11091165	exlouded due to Duplication
S. S. A. Banawas	2023	prevalence of multidrug-resistant bacteria in healthcare-associated bloodstream infections at hospitals in riyadh, saudi arabia	https://www.embase.com/search/results?subaction=viewrecord&id=L2025742422&from=exporthttp://dx.doi.org/10.3390/pathogens12091075	10.3390/pathogens12091075	exclouded due to lack of information about mycobacteriom
S. S. A. Banawas	2023	prevalence of multidrug-resistant bacteria in healthcare-associated bloodstream infections at hospitals in riyadh, saudi arabia	<Go to ISI>://WOS:001072525200001	10.3390/pathogens12091075	exlouded due to Duplication
C. S. L. Bang	2020	amoxicillin or tetracycline in bismuth-containing quadruple therapy as first-line treatment for helicobacter pylori infection	https://www.embase.com/search/results?subaction=viewrecord&id=L2004877098&from=exporthttp://dx.doi.org/10.1080/19490976.2020.1754118	10.1080/19490976.2020.1754118	exclouded due to lack of information about mycobacteriom
C. S. L. Bang	2020	amoxicillin or tetracycline in bismuth-containing quadruple therapy as first-line treatment for helicobacter pylori infection	https://www.scopus.com/inward/record.uri?eid=2-s2.0-85084297724&doi=10.1080%2f19490976.2020.1754118&partnerID=40&md5=05b20d9b15bf92875d8a09d92b69deb4	10.1080/19490976.2020.1754118	exlouded due to Duplication
Y. A. S. Banu	2016	isolation, characterization and antibiotic resistance pattern of nosocomial bacterial isolates	https://www.embase.com/search/results?subaction=viewrecord&id=L616190034&from=export	NA	exclouded due to lack of information about mycobacteriom
Y. A. S. Banu	2016	isolation, characterization and antibiotic resistance pattern of nosocomial bacterial isolates	https://www.scopus.com/inward/record.uri?eid=2-s2.0-85019174743&partnerID=40&md5=30d78f77de395abab990105768d3e9b6	NA	exlouded due to Duplication
Y. W. Bao	2019	the changing phenotypes and genotypes of invasive pneumococcal isolates from children in shenzhen during 2013–2017	https://www.embase.com/search/results?subaction=viewrecord&id=L2003398065&from=exporthttp://dx.doi.org/10.1016/j.vaccine.2019.09.069	10.1016/j.vaccine.2019.09.069	exclouded due to lack of information about mycobacteriom
Y. W. Bao	2019	the changing phenotypes and genotypes of invasive pneumococcal isolates from children in shenzhen during 2013–2017	https://www.scopus.com/inward/record.uri?eid=2-s2.0-85073727333&doi=10.1016%2fj.vaccine.2019.09.069&partnerID=40&md5=1021bf6dbc1b006ebd04b98c0c3411f0	10.1016/j.vaccine.2019.09.069	exlouded due to Duplication
E. D. Baralla	2021	an overview of antibiotics as emerging contaminants: occurrence in bivalves as biomonitoring organisms	https://www.embase.com/search/results?subaction=viewrecord&id=L2014466639&from=exporthttp://dx.doi.org/10.3390/ani11113239	10.3390/ani11113239	exclouded due to study type
E. D. Baralla	2021	an overview of antibiotics as emerging contaminants: occurrence in bivalves as biomonitoring organisms	https://www.scopus.com/inward/record.uri?eid=2-s2.0-85118884851&doi=10.3390%2fani11113239&partnerID=40&md5=eecba888296ca2cd6459aa1a43f4e4ef	10.3390/ani11113239	exlouded due to Duplication
A. T. B. Barani	2021	abundance of extended-spectrum β-lactamase genes among intestinal escherichia coli strains from drug users	https://www.embase.com/search/results?subaction=viewrecord&id=L2011121273&from=exporthttp://dx.doi.org/10.1007/s00203-021-02316-4	10.1007/s00203-021-02316-4	exclouded due to lack of information about mycobacteriom
A. T. B. Barani	2021	abundance of extended-spectrum β-lactamase genes among intestinal escherichia coli strains from drug users	https://www.scopus.com/inward/record.uri?eid=2-s2.0-85104142891&doi=10.1007%2fs00203-021-02316-4&partnerID=40&md5=576757da9f719f1e35c9a3c40556f455	10.1007/s00203-021-02316-4	exlouded due to Duplication
J. M. A. Barbero Allende	2018	antipseudomonic effect of macrolides. experience in a case of nosocomial pneumonia caused by multidrug-resistant pseudomonas aeruginosa without response to antibiotic therapy	https://www.embase.com/search/results?subaction=viewrecord&id=L621155099&from=export	NA	exclouded due to language
J. M. A. Barbero Allende	2018	antipseudomonic effect of macrolides. experience in a case of nosocomial pneumonia caused by multidrug-resistant pseudomonas aeruginosa without response to antibiotic therapy	https://www.scopus.com/inward/record.uri?eid=2-s2.0-85043343125&partnerID=40&md5=80d615c34adfac989f7b6feddd565ed7	NA	exlouded due to Duplication
K. J. Barnard	2019	the contribution of gut bacteria to insecticide resistance and the life histories of the major malaria vector anopheles arabiensis (diptera: culicidae)	https://www.embase.com/search/results?subaction=viewrecord&id=L628497919&from=exporthttp://dx.doi.org/10.1038/s41598-019-45499-z	10.1038/s41598-019-45499-z	exclouded due to lack of information about mycobacteriom
K. J. Barnard	2019	the contribution of gut bacteria to insecticide resistance and the life histories of the major malaria vector anopheles arabiensis (diptera: culicidae)	https://www.scopus.com/inward/record.uri?eid=2-s2.0-85067837531&doi=10.1038%2fs41598-019-45499-z&partnerID=40&md5=38bac3ed0001b9a0b87d683155ce4af0	10.1038/s41598-019-45499-z	exlouded due to Duplication
R. B. Barrasso	2019	simultaneous quantitative detection of six families of antibiotics in honey using a biochip multi-array technology	https://www.embase.com/search/results?subaction=viewrecord&id=L628466475&from=exporthttp://dx.doi.org/10.3390/vetsci6010001	10.3390/vetsci6010001	exclouded due to food sample
R. B. Barrasso	2019	simultaneous quantitative detection of six families of antibiotics in honey using a biochip multi-array technology	https://www.scopus.com/inward/record.uri?eid=2-s2.0-85068877771&doi=10.3390%2fvetsci6010001&partnerID=40&md5=dc2e54da7419e73b6030767bdd6bd1a1	10.3390/vetsci6010001	exlouded due to Duplication
H. A. B. Barzegar	2023	assessing the protection mechanisms against enterobacter aerogenes by analyzing aggregation, adherence, antagonistic activity, and safety properties of potentially probiotic strain lactobacillus brevis g145	https://www.embase.com/search/results?subaction=viewrecord&id=L2024825318&from=exporthttp://dx.doi.org/10.1016/j.micpath.2023.106175	10.1016/j.micpath.2023.106175	exclouded due to food sample
H. B. Barzegar	2023	assessing the protection mechanisms against enterobacter aerogenes by analyzing aggregation, adherence, antagonistic activity, and safety properties of potentially probiotic strain lactobacillus brevis g145	<Go to ISI>://WOS:001013443000001	10.1016/j.micpath.2023.106175	exlouded due to Duplication
F. B. N. K. Basiri	2016	prevalence and antibacterial susceptibility of thermophilic campylobacter spp. in broiler chickens	https://www.embase.com/search/results?subaction=viewrecord&id=L610300582&from=export	NA	exclouded due to food sample
F. B. N. K. Basiri	2016	prevalence and antibacterial susceptibility of thermophilic campylobacter spp. in broiler chickens	https://www.scopus.com/inward/record.uri?eid=2-s2.0-84966447051&partnerID=40&md5=a256d2cb474af6ab14fd87d6f5741302	NA	exlouded due to Duplication
F. R. M. Battistin	2018	antimicrobial susceptibility of streptococcus agalactiae isolated from pregnant women at a maternity hospital in porto alegre, rio grande do sul, brazil	https://www.embase.com/search/results?subaction=viewrecord&id=L625122756&from=exporthttp://dx.doi.org/10.15448/1980-6108.2018.3.30246	10.15448/1980-6108.2018.3.30246	exclouded due to language
F. R. M. Battistin	2018	antimicrobial susceptibility of streptococcus agalactiae isolated from pregnant women at a maternity hospital in porto alegre, rio grande do sul, brazil	https://www.scopus.com/inward/record.uri?eid=2-s2.0-85056992937&doi=10.15448%2f1980-6108.2018.3.30246&partnerID=40&md5=da15f34ed7ab1dc6ecfb9437fc5a5772	10.15448/1980-6108.2018.3.30246	exlouded due to Duplication
A. A. B. Baz	2021	prevalence of enterotoxin genes (sea to see) and antibacterial resistant pattern of staphylococcus aureus isolated from clinical specimens in assiut city of egypt	https://www.embase.com/search/results?subaction=viewrecord&id=L2014357174&from=exporthttp://dx.doi.org/10.1186/s43042-021-00199-0	10.1186/s43042-021-00199-0	exclouded due to lack of information about mycobacteriom
A. A. B. Baz	2021	prevalence of enterotoxin genes (sea to see) and antibacterial resistant pattern of staphylococcus aureus isolated from clinical specimens in assiut city of egypt	https://www.scopus.com/inward/record.uri?eid=2-s2.0-85120746864&doi=10.1186%2fs43042-021-00199-0&partnerID=40&md5=7c3da0a1fafcf59f66d8b04871021f01	10.1186/s43042-021-00199-0	exlouded due to Duplication
S. Y. K. Bdewi	2020	isolation of mrsa from drinking water supplies in al-anbar province, iraq	https://www.embase.com/search/results?subaction=viewrecord&id=L631710391&from=exporthttp://dx.doi.org/10.37506/v20/il/2020/mlu/194408	10.37506/v20/il/2020/mlu/194408	exclouded due to lack of information about mycobacteriom
S. Y. K. Bdewi	2020	isolation of mrsa from drinking water supplies in al-anbar province, iraq	https://www.scopus.com/inward/record.uri?eid=2-s2.0-85084696874&doi=10.37506%2fv20%2fil%2f2020%2fmlu%2f194408&partnerID=40&md5=eb9aa3a5ba00f9b70513d17571e4717a	10.37506/v20/il/2020/mlu/194408	exlouded due to Duplication
A. H. Beer	2021	apparent intracellular helicobacter pylori detected by immunohistochemistry: the missing link in eradication failure	https://www.embase.com/search/results?subaction=viewrecord&id=L2021577180&from=exporthttp://dx.doi.org/10.1093/cid/ciaa839	10.1093/cid/ciaa839	exclouded due to lack of information about mycobacteriom
A. H. Beer	2021	apparent intracellular helicobacter pylori detected by immunohistochemistry: the missing link in eradication failure	https://www.scopus.com/inward/record.uri?eid=2-s2.0-85118283130&doi=10.1093%2fcid%2fciaa839&partnerID=40&md5=b00f22e6cbb58e2235e63b92c02e3b6f	10.1093/cid/ciaa839	exlouded due to Duplication
K. B. Begum	2020	in vitro activity of omadacycline, a new tetracycline analog, and comparators against clostridioides difficile	https://www.embase.com/search/results?subaction=viewrecord&id=L2007234129&from=exporthttp://dx.doi.org/10.1128/AAC.00522-20	10.1128/aac.00522-20	exclouded due to lack of information about mycobacteriom
K. B. Begum	2020	in vitro activity of omadacycline, a new tetracycline analog, and comparators against clostridioides difficile	https://www.scopus.com/inward/record.uri?eid=2-s2.0-85088608907&doi=10.1128%2fAAC.00522-20&partnerID=40&md5=698624c209aaca78d5e48dce78066aa0	10.1128/aac.00522-20	exlouded due to Duplication
K. M. Begum	2016	antibiotic resistance, plasmids and integron profile of salmonella species isolated from poultry farm and patients	https://www.embase.com/search/results?subaction=viewrecord&id=L614203239&from=exporthttp://dx.doi.org/10.3329/dujps.v15i2.30939	10.3329/dujps.v15i2.30939	exclouded due to food sample
K. M. Begum	2016	antibiotic resistance, plasmids and integron profile of salmonella species isolated from poultry farm and patients	https://www.scopus.com/inward/record.uri?eid=2-s2.0-85010341369&doi=10.3329%2fdujps.v15i2.30939&partnerID=40&md5=639b56ba3462c0858de4c4209b70a640	10.3329/dujps.v15i2.30939	exlouded due to Duplication
M. J. Beheshti	2020	molecular characterization, antibiotic resistance pattern and capsular types of invasive streptococcus pneumoniae isolated from clinical samples in tehran, iran	https://www.embase.com/search/results?subaction=viewrecord&id=L632076527&from=exporthttp://dx.doi.org/10.1186/s12866-020-01855-y	10.1186/s12866-020-01855-y	exclouded due to lack of information about mycobacteriom
M. J. Beheshti	2020	molecular characterization, antibiotic resistance pattern and capsular types of invasive streptococcus pneumoniae isolated from clinical samples in tehran, iran	https://www.scopus.com/inward/record.uri?eid=2-s2.0-85086686524&doi=10.1186%2fs12866-020-01855-y&partnerID=40&md5=5d842e55231aefe7e1ef504440a0de0c	10.1186/s12866-020-01855-y	exlouded due to Duplication
R. C. H. Beier	2019	disinfectant and antimicrobial susceptibility profiles of campylobacter coli isolated in 1998 to 1999 and 2015 from swine and commercial pork chops	https://www.embase.com/search/results?subaction=viewrecord&id=L627932359&from=exporthttp://dx.doi.org/10.1111/1750-3841.14622	10.1111/1750-3841.14622	exclouded due to lack of information about mycobacteriom
R. C. H. Beier	2019	disinfectant and antimicrobial susceptibility profiles of campylobacter coli isolated in 1998 to 1999 and 2015 from swine and commercial pork chops	https://www.scopus.com/inward/record.uri?eid=2-s2.0-85066863581&doi=10.1111%2f1750-3841.14622&partnerID=40&md5=4fdc559aa48f0120e9596bc461e26f69	10.1111/1750-3841.14622	exlouded due to Duplication
O. B. V. Bekker	2020	comparative proteomic and transcriptome analysis of nitron-oligomycin resistant mutant streptomyces fradiae-nitr+bld strain	https://www.embase.com/search/results?subaction=viewrecord&id=L2006760598&from=exporthttp://dx.doi.org/10.1134/S1022795420090021	10.1134/s1022795420090021	exclouded due to lack of information about mycobacteriom
O. B. V. Bekker	2020	comparative proteomic and transcriptome analysis of nitron-oligomycin resistant mutant streptomyces fradiae-nitr+bld strain	https://www.scopus.com/inward/record.uri?eid=2-s2.0-85091345518&doi=10.1134%2fS1022795420090021&partnerID=40&md5=f64451bbed6901d51845ce2185584520	10.1134/s1022795420090021	exlouded due to Duplication
K. K. Bekő	2020	mutations potentially associated with decreased susceptibility to fluoroquinolones, macrolides and lincomycin in mycoplasma synoviae	https://www.embase.com/search/results?subaction=viewrecord&id=L2007666077&from=exporthttp://dx.doi.org/10.1016/j.vetmic.2020.108818	10.1016/j.vetmic.2020.108818	exclouded due to food sample
K. K. Bekő	2020	mutations potentially associated with decreased susceptibility to fluoroquinolones, macrolides and lincomycin in mycoplasma synoviae	https://www.scopus.com/inward/record.uri?eid=2-s2.0-85090160969&doi=10.1016%2fj.vetmic.2020.108818&partnerID=40&md5=852a99e8da1901ff52e65fa83eed9d26	10.1016/j.vetmic.2020.108818	exlouded due to Duplication
A. L. Bellino	2018	antibiotic effects on seed germination and root development of tomato (solanum lycopersicum l)	https://www.embase.com/search/results?subaction=viewrecord&id=L618724866&from=exporthttp://dx.doi.org/10.1016/j.ecoenv.2017.10.006	10.1016/j.ecoenv.2017.10.006	exclouded due to lack of information about mycobacteriom
A. L. Bellino	2018	antibiotic effects on seed germination and root development of tomato (solanum lycopersicum l)	https://www.scopus.com/inward/record.uri?eid=2-s2.0-85031315108&doi=10.1016%2fj.ecoenv.2017.10.006&partnerID=40&md5=4dcc600104d8c0c1d1e1133810d0fea0	10.1016/j.ecoenv.2017.10.006	exlouded due to Duplication
T. D. J. P. Bello Gonzalez	2017	characterization of enterococcus isolates colonizing the intestinal tract of intensive care unit patients receiving selective digestive decontamination	https://www.embase.com/search/results?subaction=viewrecord&id=L617998835&from=exporthttp://dx.doi.org/10.3389/fmicb.2017.01596	10.3389/fmicb.2017.01596	exclouded due to lack of information about mycobacteriom
T. D. J. P. Bello Gonzalez	2017	characterization of enterococcus isolates colonizing the intestinal tract of intensive care unit patients receiving selective digestive decontamination	https://www.scopus.com/inward/record.uri?eid=2-s2.0-85028439730&doi=10.3389%2ffmicb.2017.01596&partnerID=40&md5=b7188577ac8a3fb979413f8d26150778	10.3389/fmicb.2017.01596	exlouded due to Duplication
V. B. K. Beloborodov	2020	current issues of empirical therapy of severe bacterial community-acquired pneumonia during the season of respiratory viral infections	https://www.embase.com/search/results?subaction=viewrecord&id=L634568539&from=exporthttp://dx.doi.org/10.37489/0235-2990-2020-65-9-10-64-70	10.37489/0235-2990-2020-65-9-10-64-70	exclouded due to language
V. B. K. Beloborodov	2020	current issues of empirical therapy of severe bacterial community-acquired pneumonia during the season of respiratory viral infections	https://www.scopus.com/inward/record.uri?eid=2-s2.0-85102917178&doi=10.37489%2f0235-2990-2020-65-9-10-64-70&partnerID=40&md5=129a4b89da9290e9760f38362decb55e	10.37489/0235-2990-2020-65-9-10-64-70	exlouded due to Duplication
I. B. Belyaev	2017	sensitivity study of antimicrobial pneumococci in central kazakhstan	https://www.embase.com/search/results?subaction=viewrecord&id=L615362602&from=export	NA	exclouded due to language
I. B. Belyaev	2017	sensitivity study of antimicrobial pneumococci in central kazakhstan	https://www.scopus.com/inward/record.uri?eid=2-s2.0-85017492463&partnerID=40&md5=dec94765fa73fc0373cb6c95a3f95215	NA	exlouded due to Duplication
K. F. Ben Mansour	2016	multiple and mixed helicobacter pylori infections: comparison of two epidemiological situations in tunisia and france	https://www.embase.com/search/results?subaction=viewrecord&id=L606644389&from=exporthttp://dx.doi.org/10.1016/j.meegid.2015.10.028	10.1016/j.meegid.2015.10.028	exclouded due to lack of information about mycobacteriom
K. F. Ben Mansour	2016	multiple and mixed helicobacter pylori infections: comparison of two epidemiological situations in tunisia and france	https://www.scopus.com/inward/record.uri?eid=2-s2.0-84945530337&doi=10.1016%2fj.meegid.2015.10.028&partnerID=40&md5=8d1287ace588bd4cc68aec6ac8753a0b	10.1016/j.meegid.2015.10.028	exlouded due to Duplication
L. D. Ben Said	2017	species distribution, antibiotic resistance and virulence traits in canine and feline enterococci in tunisia	https://www.embase.com/search/results?subaction=viewrecord&id=L619079543&from=exporthttp://dx.doi.org/10.1556/004.2017.018	10.1556/004.2017.018	exclouded due to lack of information about mycobacteriom
L. D. Ben Said	2017	species distribution, antibiotic resistance and virulence traits in canine and feline enterococci in tunisia	https://www.scopus.com/inward/record.uri?eid=2-s2.0-85020765762&doi=10.1556%2f004.2017.018&partnerID=40&md5=c16dc9ddce3c1946d7a8511f1591f37a	10.1556/004.2017.018	exlouded due to Duplication
R. K. Ben Sallem	2016	antibiotic resistance and virulence of enterococci isolates from healthy humans in tunisia	https://www.scopus.com/inward/record.uri?eid=2-s2.0-84944698940&doi=10.1007%2fs13213-015-1157-3&partnerID=40&md5=11724d5d71fa0b7211e32ea91733933c	10.1007/s13213-015-1157-3	exclouded due to lack of information about mycobacteriom
R. K. Ben Sallem	2016	antibiotic resistance and virulence of enterococci isolates from healthy humans in tunisia	<Go to ISI>://WOS:000375051100020	10.1007/s13213-015-1157-3	exlouded due to Duplication
H. C. Ben Yahia	2018	antimicrobial resistance and genetic lineages of faecal enterococci of wild birds: emergence of vana and vanb2 harbouring enterococcus faecalis	https://www.embase.com/search/results?subaction=viewrecord&id=L2000859319&from=exporthttp://dx.doi.org/10.1016/j.ijantimicag.2018.05.005	10.1016/j.ijantimicag.2018.05.005	exclouded due to study on animal sample
H. C. Ben Yahia	2018	antimicrobial resistance and genetic lineages of faecal enterococci of wild birds: emergence of vana and vanb2 harbouring enterococcus faecalis	https://www.scopus.com/inward/record.uri?eid=2-s2.0-85048524715&doi=10.1016%2fj.ijantimicag.2018.05.005&partnerID=40&md5=40b74f144ee5c5c5d5afd9a909516a97	10.1016/j.ijantimicag.2018.05.005	exlouded due to Duplication
D. V. Bencardino	2017	high prevalence of clonally diverse spa type t026 staphylococcus aureus contaminating rural eggshells	https://www.embase.com/search/results?subaction=viewrecord&id=L618342102&from=exporthttp://dx.doi.org/10.1099/jmm.0.000540	10.1099/jmm.0.000540	exclouded due to food sample
D. V. Bencardino	2017	high prevalence of clonally diverse spa type t026 staphylococcus aureus contaminating rural eggshells	https://www.scopus.com/inward/record.uri?eid=2-s2.0-85028658733&doi=10.1099%2fjmm.0.000540&partnerID=40&md5=effcc4b1178e6d75ed380fa93c3b205d	10.1099/jmm.0.000540	exlouded due to Duplication
J. P. Beneš	2016	antibiotic treatment of clostridial colitis	https://www.scopus.com/inward/record.uri?eid=2-s2.0-85020374849&partnerID=40&md5=081375d903671d101b410724f1640776	NA	exclouded due to language
J. P. Benes	2016	antibiotic treatment of clostridial colitis	<Go to ISI>://WOS:000377135900003	NA	exlouded due to Duplication
M. E. H. Benvidi	2017	toxin production and drug resistance profiles of pediatric methicillinresistant staphylococcus aureus isolates in tehran	https://www.embase.com/search/results?subaction=viewrecord&id=L619223518&from=exporthttp://dx.doi.org/10.3855/jidc.9360	10.3855/jidc.9360	exclouded due to lack of information about mycobacteriom
M. E. H. Benvidi	2017	toxin production and drug resistance profiles of pediatric methicillinresistant staphylococcus aureus isolates in tehran	https://www.scopus.com/inward/record.uri?eid=2-s2.0-85033556522&doi=10.3855%2fjidc.9360&partnerID=40&md5=17f7195d80073c22c84a2cf062323865	10.3855/jidc.9360	exlouded due to Duplication
D. C. Berbel	2021	deciphering mobile genetic elements disseminating macrolide resistance in streptococcus pyogenes over a 21 year period in barcelona, spain	https://www.embase.com/search/results?subaction=viewrecord&id=L2013997509&from=exporthttp://dx.doi.org/10.1093/jac/dkab130	10.1093/jac/dkab130	exclouded due to lack of information about mycobacteriom
D. C. Berbel	2021	deciphering mobile genetic elements disseminating macrolide resistance in streptococcus pyogenes over a 21 year period in barcelona, spain	https://www.scopus.com/inward/record.uri?eid=2-s2.0-85112124943&doi=10.1093%2fjac%2fdkab130&partnerID=40&md5=bc82ebe9ae2a0a2711977b1ab7c6bd9b	10.1093/jac/dkab130	exlouded due to Duplication
D. G.-D. Berbel	2022	an overview of macrolide resistance in streptococci: prevalence, mobile elements and dynamics	https://www.scopus.com/inward/record.uri?eid=2-s2.0-85144644039&doi=10.3390%2fmicroorganisms10122316&partnerID=40&md5=63402ba78015a929a82300e677b84dca	10.3390/microorganisms10122316	exclouded due to study type
D. G.-D. Berbel	2022	an overview of macrolide resistance in streptococci: prevalence, mobile elements and dynamics	<Go to ISI>://WOS:000904547600001	10.3390/microorganisms10122316	exlouded due to Duplication
V. G. M.-K. Beretsou	2020	a chemical, microbiological and (eco)toxicological scheme to understand the efficiency of uv-c/h2o2 oxidation on antibiotic-related microcontaminants in treated urban wastewater	https://www.embase.com/search/results?subaction=viewrecord&id=L2007164826&from=exporthttp://dx.doi.org/10.1016/j.scitotenv.2020.140835	10.1016/j.scitotenv.2020.140835	exclouded due to lack of information about mycobacteriom
V. G. M.-K. Beretsou	2020	a chemical, microbiological and (eco)toxicological scheme to understand the efficiency of uv-c/h2o2 oxidation on antibiotic-related microcontaminants in treated urban wastewater	https://www.scopus.com/inward/record.uri?eid=2-s2.0-85088430915&doi=10.1016%2fj.scitotenv.2020.140835&partnerID=40&md5=8489df1e72a299d51f606bc300eeb328	10.1016/j.scitotenv.2020.140835	exlouded due to Duplication
A. L. Bergal	2015	molecular epidemiology and distribution of serotypes, genotypes, and antibiotic resistance genes of streptococcus agalactiae clinical isolates from guelma, algeria and marseille, france	https://www.embase.com/search/results?subaction=viewrecord&id=L606538192&from=exporthttp://dx.doi.org/10.1007/s10096-015-2487-6	10.1007/s10096-015-2487-6	exclouded due to lack of information about mycobacteriom
A. L. Bergal	2015	molecular epidemiology and distribution of serotypes, genotypes, and antibiotic resistance genes of streptococcus agalactiae clinical isolates from guelma, algeria and marseille, france	https://www.scopus.com/inward/record.uri?eid=2-s2.0-84947868696&doi=10.1007%2fs10096-015-2487-6&partnerID=40&md5=a735eb952e62cc676394bf8b082e6e05	10.1007/s10096-015-2487-6	exlouded due to Duplication
F. K. G. Berger	2019	hospital outbreak due to clostridium difficile ribotype 018 (rt018) in southern germany	https://www.scopus.com/inward/record.uri?eid=2-s2.0-85062802658&doi=10.1016%2fj.ijmm.2019.03.001&partnerID=40&md5=4be363b7152723494a678841deded91d	10.1016/j.ijmm.2019.03.001	exclouded due to lack of information about mycobacteriom
F. K. G. Berger	2019	hospital outbreak due to clostridium difficile ribotype 018 (rt018) in southern germany	<Go to ISI>://WOS:000517109200004	10.1016/j.ijmm.2019.03.001	exlouded due to Duplication
S. B. Bergeron	2015	presence of antibiotic resistant bacteria and antibiotic resistance genes in raw source water and treated drinking water	https://www.scopus.com/inward/record.uri?eid=2-s2.0-84941315275&doi=10.1016%2fj.ibiod.2015.04.017&partnerID=40&md5=4e683d4fac0a200d6296fbdc0548357f	10.1016/j.ibiod.2015.04.017	exclouded due to lack of information about mycobacteriom
S. B. Bergeron	2015	presence of antibiotic resistant bacteria and antibiotic resistance genes in raw source water and treated drinking water	<Go to ISI>://WOS:000357350500050	10.1016/j.ibiod.2015.04.017	exlouded due to Duplication
S. B. Bergeron	2016	presence of antibiotic resistance genes in different salinity gradients of freshwater to saltwater marshes in southeast louisiana, usa	https://www.scopus.com/inward/record.uri?eid=2-s2.0-84975744814&doi=10.1016%2fj.ibiod.2016.02.008&partnerID=40&md5=127b484badc8b80755c8dbe321a58977	10.1016/j.ibiod.2016.02.008	exclouded due to study on animal sample
S. B. Bergeron	2016	presence of antibiotic resistance genes in different salinity gradients of freshwater to saltwater marshes in southeast louisiana, usa	<Go to ISI>://WOS:000381528800013	10.1016/j.ibiod.2016.02.008	exlouded due to Duplication
S. K. Berlin	2017	pharmacological indices and pulmonary distribution of rifampicin after repeated oral administration in healthy foals	https://www.scopus.com/inward/record.uri?eid=2-s2.0-85014129732&doi=10.1111%2fevj.12662&partnerID=40&md5=8742402c9b8fd94611da1bb27ef05bf2	10.1111/evj.12662	exclouded due to lack of information about mycobacteriom
S. K. Berlin	2017	pharmacological indices and pulmonary distribution of rifampicin after repeated oral administration in healthy foals	<Go to ISI>://WOS:000407637500011	10.1111/evj.12662	exlouded due to Duplication
L. P. Bermudez	2019	treatment of mycobacterium avium subsp hominissus (mah) lung infections in mice with intranasally instilled liposomal ciprofloxacin in combination with clarithromycin and ethambutol	https://www.embase.com/search/results?subaction=viewrecord&id=L630352230&from=export	NA	exclouded due to study on animal sample
A. D. B. Berti	2015	heterogeneity of genetic pathways toward daptomycin nonsusceptibility in staphylococcus aureus determined by adjunctive antibiotics	https://www.embase.com/search/results?subaction=viewrecord&id=L604838505&from=exporthttp://dx.doi.org/10.1128/AAC.04990-14	10.1128/aac.04990-14	exclouded due to lack of information about mycobacteriom
A. D. B. Berti	2015	heterogeneity of genetic pathways toward daptomycin nonsusceptibility in staphylococcus aureus determined by adjunctive antibiotics	https://www.scopus.com/inward/record.uri?eid=2-s2.0-84931292153&doi=10.1128%2fAAC.04990-14&partnerID=40&md5=322f71d1d66dc01dc0fc47e5618003c6	10.1128/aac.04990-14	exlouded due to Duplication
A. H. B. Bezerra	2021	effect of estragole over the rn4220 staphylococcus aureus strain and its toxicity in drosophila melanogaster	https://www.embase.com/search/results?subaction=viewrecord&id=L2008438672&from=exporthttp://dx.doi.org/10.1016/j.lfs.2020.118675	10.1016/j.lfs.2020.118675	exclouded due to lack of information about mycobacteriom
A. H. B. Bezerra	2021	effect of estragole over the rn4220 staphylococcus aureus strain and its toxicity in drosophila melanogaster	https://www.scopus.com/inward/record.uri?eid=2-s2.0-85094818620&doi=10.1016%2fj.lfs.2020.118675&partnerID=40&md5=a4f1afd779afd0ae915d9e61ed9424ed	10.1016/j.lfs.2020.118675	exlouded due to Duplication
D. R. C. Bhatta	2015	threat of multidrug resistant staphylococcus aureus in western nepal	https://www.embase.com/search/results?subaction=viewrecord&id=L605380660&from=exporthttp://dx.doi.org/10.1016/S2222-1808(15)60900-8	10.1016/s2222-1808(15)60900-8	exclouded due to lack of information about mycobacteriom
D. R. C. Bhatta	2015	threat of multidrug resistant staphylococcus aureus in western nepal	https://www.scopus.com/inward/record.uri?eid=2-s2.0-84937833256&doi=10.1016%2fS2222-1808%2815%2960900-8&partnerID=40&md5=0a2e4341dd3254e6a31bd3dda16f14fa	10.1016/s2222-1808(15)60900-8	exlouded due to Duplication
S. B. Bhattacharya	2015	evaluation of multidrug resistant staphylococcus aureus and their association with biofilm production in a tertiary care hospital, tripura, northeast india	https://www.embase.com/search/results?subaction=viewrecord&id=L605820127&from=exporthttp://dx.doi.org/10.7860/JCDR/2015/13965.6417	10.7860/jcdr/2015/13965.6417	exclouded due to lack of information about mycobacteriom
S. B. Bhattacharya	2015	evaluation of multidrug resistant staphylococcus aureus and their association with biofilm production in a tertiary care hospital, tripura, northeast india	https://www.scopus.com/inward/record.uri?eid=2-s2.0-84940706233&doi=10.7860%2fJCDR%2f2015%2f13965.6417&partnerID=40&md5=ab4d51c04191687a1c1820cab41edbf5	10.7860/jcdr/2015/13965.6417	exlouded due to Duplication
S. B. Bhattacharya	2019	prevalence of nosocomial infections in intensive care units and operation theatres in agartala government medical college and hospital	https://www.embase.com/search/results?subaction=viewrecord&id=L2015356814&from=export	NA	exclouded due to lack of information about mycobacteriom
S. B. Bhattacharya	2019	prevalence of nosocomial infections in intensive care units and operation theatres in agartala government medical college and hospital	https://www.scopus.com/inward/record.uri?eid=2-s2.0-85118259106&partnerID=40&md5=629b19ed413201fbf041b0953e6eb062	NA	exlouded due to Duplication
F. M. Biancullo	2019	heterogeneous photocatalysis using uva-leds for the removal of antibiotics and antibiotic resistant bacteria from urban wastewater treatment plant effluents	https://www.scopus.com/inward/record.uri?eid=2-s2.0-85062097967&doi=10.1016%2fj.cej.2019.02.012&partnerID=40&md5=c84c722fad2d70a127c5e51266ac7d60	10.1016/j.cej.2019.02.012	exclouded due to lack of information about mycobacteriom
F. M. Biancullo	2019	heterogeneous photocatalysis using uva-leds for the removal of antibiotics and antibiotic resistant bacteria from urban wastewater treatment plant effluents	<Go to ISI>://WOS:000461380400031	10.1016/j.cej.2019.02.012	exlouded due to Duplication
M. M. N. Biernat	2020	phenotypic and genotypic analysis of resistant helicobacter pylori strains isolated from children with gastrointestinal diseases	https://www.embase.com/search/results?subaction=viewrecord&id=L2008005443&from=exporthttp://dx.doi.org/10.3390/diagnostics10100759	10.3390/diagnostics10100759	exclouded due to lack of information about mycobacteriom
M. M. N. Biernat	2020	phenotypic and genotypic analysis of resistant helicobacter pylori strains isolated from children with gastrointestinal diseases	https://www.scopus.com/inward/record.uri?eid=2-s2.0-85092211831&doi=10.3390%2fdiagnostics10100759&partnerID=40&md5=3ff0218e3c8140440329fc7b0c481239	10.3390/diagnostics10100759	exlouded due to Duplication
N. I. H. Bin Mohd Subri	2016	nasal carriage of staphylococcus aureus and its antibiotic susceptibility pattern among medical and nursing students	https://www.embase.com/search/results?subaction=viewrecord&id=L616708001&from=export	NA	exclouded due to lack of information about mycobacteriom
N. I. H. Bin Mohd Subri	2016	nasal carriage of staphylococcus aureus and its antibiotic susceptibility pattern among medical and nursing students	https://www.scopus.com/inward/record.uri?eid=2-s2.0-85020498575&partnerID=40&md5=371c8db859008bba44a872dfdf0da661	NA	exlouded due to Duplication
D. C. Bindu	2016	aerobic bacteriological profile of urinary tract infections in diabetic patients	https://www.embase.com/search/results?subaction=viewrecord&id=L617963665&from=export	NA	exclouded due to lack of information about mycobacteriom
D. C. Bindu	2016	aerobic bacteriological profile of urinary tract infections in diabetic patients	https://www.scopus.com/inward/record.uri?eid=2-s2.0-85028019251&partnerID=40&md5=32d4d71079abfef19cbf81119332cf21	NA	exlouded due to Duplication
D. S. Bindu	2017	prevalence and antibiotic susceptibility of methicillin resistant staphylococcus aureus isolates in a tertiary care centre	https://www.embase.com/search/results?subaction=viewrecord&id=L620019413&from=export	NA	exclouded due to lack of information about mycobacteriom
D. S. Bindu	2017	prevalence and antibiotic susceptibility of methicillin resistant staphylococcus aureus isolates in a tertiary care centre	https://www.scopus.com/inward/record.uri?eid=2-s2.0-85039720136&partnerID=40&md5=80b2e6f281e002437e7ee0f2b74a078e	NA	exlouded due to Duplication
M. T. Bissessor	2015	macrolide resistance and azithromycin failure in a mycoplasma genitalium-infected cohort and response of azithromycin failures to alternative antibiotic regimens	https://www.embase.com/search/results?subaction=viewrecord&id=L603668610&from=exporthttp://dx.doi.org/10.1093/cid/ciu1162	10.1093/cid/ciu1162	exclouded due to lack of information about mycobacteriom
M. T. Bissessor	2015	macrolide resistance and azithromycin failure in a mycoplasma genitalium-infected cohort and response of azithromycin failures to alternative antibiotic regimens	https://www.scopus.com/inward/record.uri?eid=2-s2.0-84926639944&doi=10.1093%2fcid%2fciu1162&partnerID=40&md5=85a9c3b353dd56db524694c7881f0fce	10.1093/cid/ciu1162	exlouded due to Duplication
T. K. Bizimana	2022	investigation of the quality of the 12 most-used antibiotics available in retail private pharmacies in rwanda	https://www.scopus.com/inward/record.uri?eid=2-s2.0-85125834448&doi=10.3390%2fantibiotics11030329&partnerID=40&md5=a44ff27b5457a0afd3bd57197b3ec6dc	10.3390/antibiotics11030329	exclouded due to lack of information about mycobacteriom
T. K. Bizimana	2022	investigation of the quality of the 12 most-used antibiotics available in retail private pharmacies in rwanda	<Go to ISI>://WOS:000775489000001	10.3390/antibiotics11030329	exlouded due to Duplication
K. J. Blau	2019	manure and doxycycline affect the bacterial community and its resistome in lettuce rhizosphere and bulk soil	https://www.embase.com/search/results?subaction=viewrecord&id=L627941281&from=exporthttp://dx.doi.org/10.3389/fmicb.2019.00725	10.3389/fmicb.2019.00725	exclouded due to lack of information about mycobacteriom
K. J. Blau	2019	manure and doxycycline affect the bacterial community and its resistome in lettuce rhizosphere and bulk soil	https://www.scopus.com/inward/record.uri?eid=2-s2.0-85066468902&doi=10.3389%2ffmicb.2019.00725&partnerID=40&md5=e6f103e9e704ad2f0a4eecb99a2a785f	10.3389/fmicb.2019.00725	exlouded due to Duplication
E. M. W. Bloch	2017	antibiotic resistance in young children in kilosa district, tanzania 4 years after mass distribution of azithromycin for trachoma control	https://www.embase.com/search/results?subaction=viewrecord&id=L618227378&from=exporthttp://dx.doi.org/10.4269/ajtmh.17-0022	10.4269/ajtmh.17-0022	exclouded due to lack of information about mycobacteriom
E. M. W. Bloch	2017	antibiotic resistance in young children in kilosa district, tanzania 4 years after mass distribution of azithromycin for trachoma control	https://www.scopus.com/inward/record.uri?eid=2-s2.0-85028968855&doi=10.4269%2fajtmh.17-0022&partnerID=40&md5=0af9e96c695157300ec23a1f2b085f6f	10.4269/ajtmh.17-0022	exlouded due to Duplication
A. L. Blomfeldt	2017	emerging multidrug-resistant bengal bay clone st772-mrsa-v in norway: molecular epidemiology 2004–2014	https://www.embase.com/search/results?subaction=viewrecord&id=L616520517&from=exporthttp://dx.doi.org/10.1007/s10096-017-3014-8	10.1007/s10096-017-3014-8	exclouded due to lack of information about mycobacteriom
A. L. Blomfeldt	2017	emerging multidrug-resistant bengal bay clone st772-mrsa-v in norway: molecular epidemiology 2004–2014	https://www.scopus.com/inward/record.uri?eid=2-s2.0-85019736726&doi=10.1007%2fs10096-017-3014-8&partnerID=40&md5=e3de709f9b07d06e94211192e4f71e59	10.1007/s10096-017-3014-8	exlouded due to Duplication
J. M. S. Blondeau	2015	killing of streptococcus pneumoniae by azithromycin, clarithromycin, erythromycin, telithromycin and gemifloxacin using drug minimum inhibitory concentrations and mutant prevention concentrations	https://www.embase.com/search/results?subaction=viewrecord&id=L602802362&from=exporthttp://dx.doi.org/10.1016/j.ijantimicag.2014.12.034	10.1016/j.ijantimicag.2014.12.034	exclouded due to lack of information about mycobacteriom
J. M. S. Blondeau	2015	killing of streptococcus pneumoniae by azithromycin, clarithromycin, erythromycin, telithromycin and gemifloxacin using drug minimum inhibitory concentrations and mutant prevention concentrations	https://www.scopus.com/inward/record.uri?eid=2-s2.0-84939955389&doi=10.1016%2fj.ijantimicag.2014.12.034&partnerID=40&md5=f075a955b23149a48a38f8125966f25d	10.1016/j.ijantimicag.2014.12.034	exlouded due to Duplication
K. G. L. Blumenthal	2018	risk of meticillin resistant staphylococcus aureus and clostridium difficile in patients with a documented penicillin allergy: population based matched cohort study	https://www.embase.com/search/results?subaction=viewrecord&id=L626443480&from=exporthttp://dx.doi.org/10.1136/bmj.k2400	10.1136/bmj.k2400	exclouded due to lack of information about mycobacteriom
K. G. L. Blumenthal	2018	risk of meticillin resistant staphylococcus aureus and clostridium difficile in patients with a documented penicillin allergy: population based matched cohort study	https://www.scopus.com/inward/record.uri?eid=2-s2.0-85053309138&doi=10.1136%2fbmj.k2400&partnerID=40&md5=1cf10623dd69f5fde9df75de3d447886	10.1136/bmj.k2400	exlouded due to Duplication
A. P.-V. Boada	2018	previous antibiotic exposure and antibiotic resistance of commensal staphylococcus aureus in spanish primary care	https://www.embase.com/search/results?subaction=viewrecord&id=L623811867&from=exporthttp://dx.doi.org/10.1080/13814788.2018.1444748	10.1080/13814788.2018.1444748	exclouded due to lack of information about mycobacteriom
A. P.-V. Boada	2018	previous antibiotic exposure and antibiotic resistance of commensal staphylococcus aureus in spanish primary care	https://www.scopus.com/inward/record.uri?eid=2-s2.0-85053477326&doi=10.1080%2f13814788.2018.1444748&partnerID=40&md5=52f64d2438d367553d16b41dd1a34e9d	10.1080/13814788.2018.1444748	exlouded due to Duplication
N. M. Bocking	2017	high incidence of invasive group a streptococcal infections in remote indigenous communities in northwestern ontario, canada	https://www.embase.com/search/results?subaction=viewrecord&id=L614600923&from=exporthttp://dx.doi.org/10.1093/oid/ofw243	10.1093/oid/ofw243	exclouded due to lack of information about mycobacteriom
N. M. Bocking	2017	high incidence of invasive group a streptococcal infections in remote indigenous communities in northwestern ontario, canada	https://www.scopus.com/inward/record.uri?eid=2-s2.0-85014179487&doi=10.1093%2foid%2fofw243&partnerID=40&md5=95f4690b1ffb45796731be0b6eae6792	10.1093/oid/ofw243	exlouded due to Duplication
I. M. Bodoev	2021	substitutions in sura and bama lead to reduced susceptibility to broad range antibiotics in gonococci	https://www.embase.com/search/results?subaction=viewrecord&id=L2013578462&from=exporthttp://dx.doi.org/10.3390/genes12091312	10.3390/genes12091312	exclouded due to lack of information about mycobacteriom
I. M. Bodoev	2021	substitutions in sura and bama lead to reduced susceptibility to broad range antibiotics in gonococci	https://www.scopus.com/inward/record.uri?eid=2-s2.0-85114101131&doi=10.3390%2fgenes12091312&partnerID=40&md5=c83a06b02b42f26d7d230b10bc03f627	10.3390/genes12091312	exlouded due to Duplication
N. F. T. Boillat-Blanco	2015	susceptibility testing of mycobacterium abscessus by isothermal microcalorimetry	https://www.embase.com/search/results?subaction=viewrecord&id=L605274989&from=exporthttp://dx.doi.org/10.1016/j.diagmicrobio.2015.06.006	10.1016/j.diagmicrobio.2015.06.006	exclouded due to lack of information about resistance or susceptibility
N. F. T. Boillat-Blanco	2015	susceptibility testing of mycobacterium abscessus by isothermal microcalorimetry	https://www.scopus.com/inward/record.uri?eid=2-s2.0-84941317424&doi=10.1016%2fj.diagmicrobio.2015.06.006&partnerID=40&md5=705651b843716080350d43ca8750e1d6	10.1016/j.diagmicrobio.2015.06.006	exlouded due to Duplication
L. M.-P. Bojanić	2018	recent initiatives in the republic of srpska to enhance appropriate use of antibiotics in ambulatory care; their influence and implications	https://www.embase.com/search/results?subaction=viewrecord&id=L622332780&from=exporthttp://dx.doi.org/10.3389/fphar.2018.00442	10.3389/fphar.2018.00442	exclouded due to lack of information about mycobacteriom
L. M.-P. Bojanić	2018	recent initiatives in the republic of srpska to enhance appropriate use of antibiotics in ambulatory care; their influence and implications	https://www.scopus.com/inward/record.uri?eid=2-s2.0-85047664051&doi=10.3389%2ffphar.2018.00442&partnerID=40&md5=bce0da9a5c0b31aabdbaf173b12972a9	10.3389/fphar.2018.00442	exlouded due to Duplication
M. N. Bolor-Erdene	2017	antibiotic resistance of helicobacter pylori in mongolia	https://www.embase.com/search/results?subaction=viewrecord&id=L619711346&from=exporthttp://dx.doi.org/10.3855/jidc.8619	10.3855/jidc.8619	exclouded due to lack of information about mycobacteriom
M. N. Bolor-Erdene	2017	antibiotic resistance of helicobacter pylori in mongolia	https://www.scopus.com/inward/record.uri?eid=2-s2.0-85037732082&doi=10.3855%2fjidc.8619&partnerID=40&md5=d538be9a255a17b775a5a1ca9439c15d	10.3855/jidc.8619	exlouded due to Duplication
D. B. Boltin	2021	european registry on helicobacter pylori management (hp-eureg): first-line therapy in israel	https://www.embase.com/search/results?subaction=viewrecord&id=L2010697955&from=export	NA	exclouded due to lack of information about mycobacteriom
D. B. Boltin	2021	european registry on helicobacter pylori management (hp-eureg): first-line therapy in israel	https://www.scopus.com/inward/record.uri?eid=2-s2.0-85099444442&partnerID=40&md5=004fbc0c38db9cc16ae8d28714d1bca1	NA	exlouded due to Duplication
S. M. Bonilla	2021	low adherence to society guidelines for the management of helicobacter pylori among pediatric gastroenterologists	https://www.embase.com/search/results?subaction=viewrecord&id=L2026737259&from=exporthttp://dx.doi.org/10.1097/MPG.0000000000002976	10.1097/mpg.0000000000002976	exclouded due to lack of information about mycobacteriom
S. M. Bonilla	2021	low adherence to society guidelines for the management of helicobacter pylori among pediatric gastroenterologists	https://www.scopus.com/inward/record.uri?eid=2-s2.0-85114418414&doi=10.1097%2fMPG.0000000000002976&partnerID=40&md5=33565af3cb91a775cf5cdcaaf54e5cf9	10.1097/mpg.0000000000002976	exlouded due to Duplication
T. C. P. Borbet	2022	influence of the early-life gut microbiota on the immune responses to an inhaled allergen	https://www.embase.com/search/results?subaction=viewrecord&id=L2018278275&from=exporthttp://dx.doi.org/10.1038/s41385-022-00544-5	10.1038/s41385-022-00544-5	exclouded due to study on animal sample
T. C. P. Borbet	2022	influence of the early-life gut microbiota on the immune responses to an inhaled allergen	<Go to ISI>://WOS:000826124700001	10.1038/s41385-022-00544-5	exlouded due to Duplication
R. M. Borka Balas	2023	current worldwide trends in pediatric helicobacter pylori antimicrobial resistance	https://www.embase.com/search/results?subaction=viewrecord&id=L2021753211&from=exporthttp://dx.doi.org/10.3390/children10020403	10.3390/children10020403	exclouded due to lack of information about mycobacteriom
R. M. Borka Balas	2023	current worldwide trends in pediatric helicobacter pylori antimicrobial resistance	https://www.scopus.com/inward/record.uri?eid=2-s2.0-85148706981&doi=10.3390%2fchildren10020403&partnerID=40&md5=66db1d4882182e2855c0e0f85eede25e	10.3390/children10020403	exlouded due to Duplication
S. S. U. Boswihi	2016	shifts in the clonal distribution of methicillin-resistant staphylococcus aureus in kuwait hospitals: 1992-2010	https://www.embase.com/search/results?subaction=viewrecord&id=L612821083&from=exporthttp://dx.doi.org/10.1371/journal.pone.0162744	10.1371/journal.pone.0162744	exclouded due to lack of information about mycobacteriom
S. S. U. Boswihi	2016	shifts in the clonal distribution of methicillin-resistant staphylococcus aureus in kuwait hospitals: 1992-2010	https://www.scopus.com/inward/record.uri?eid=2-s2.0-84992427923&doi=10.1371%2fjournal.pone.0162744&partnerID=40&md5=5a9efede3b72a9e480b8ce0af437bae7	10.1371/journal.pone.0162744	exlouded due to Duplication
S. S. U. Boswihi	2020	livestock-associated methicillin-resistant staphylococcus aureus in patients admitted to kuwait hospitals in 2016–2017	https://www.embase.com/search/results?subaction=viewrecord&id=L630666155&from=exporthttp://dx.doi.org/10.3389/fmicb.2019.02912	10.3389/fmicb.2019.02912	exclouded due to lack of information about mycobacteriom
S. S. U. Boswihi	2020	livestock-associated methicillin-resistant staphylococcus aureus in patients admitted to kuwait hospitals in 2016–2017	https://www.scopus.com/inward/record.uri?eid=2-s2.0-85078306546&doi=10.3389%2ffmicb.2019.02912&partnerID=40&md5=bf0b8c03394d915c7eafef12205ff54b	10.3389/fmicb.2019.02912	exlouded due to Duplication
R. Bouchentouf	2018	mycobacterium fortuitum infection associated with achalasia	https://www.embase.com/search/results?subaction=viewrecord&id=L624383197&from=export	NA	exclouded due to lack of information about resistance or susceptibility
R. Bouchentouf	2018	mycobacterium fortuitum infection associated with achalasia	https://www.scopus.com/inward/record.uri?eid=2-s2.0-85054891699&partnerID=40&md5=4b6bc464fb55dbbe64f46faf02d3ae68	NA	exlouded due to Duplication
N. B. Bouihat	2017	helicobacter pylori primary antibiotic resistance in 2015 in morocco: a phenotypic and genotypic prospective and multicenter study	https://www.embase.com/search/results?subaction=viewrecord&id=L619853773&from=exporthttp://dx.doi.org/10.1089/mdr.2016.0264	10.1089/mdr.2016.0264	exclouded due to lack of information about mycobacteriom
N. B. Bouihat	2017	helicobacter pylori primary antibiotic resistance in 2015 in morocco: a phenotypic and genotypic prospective and multicenter study	https://www.scopus.com/inward/record.uri?eid=2-s2.0-85038626942&doi=10.1089%2fmdr.2016.0264&partnerID=40&md5=cc424d35e18460ae1f44a9ab45163c4d	10.1089/mdr.2016.0264	exlouded due to Duplication
H. D. Boumerdassi	2023	physicochemical and microbiological water quality assessment of a northwestern algerian dam: detection of ichtyopathogenic bacteria	https://www.embase.com/search/results?subaction=viewrecord&id=L2025244059&from=exporthttp://dx.doi.org/10.33073/pjm-2023-020	10.33073/pjm-2023-020	exclouded due to study on animal sample
H. D. Boumerdassi	2023	physicochemical and microbiological water quality assessment of a northwestern algerian dam: detection of ichtyopathogenic bacteria	<Go to ISI>://WOS:001009828200009	10.33073/pjm-2023-020	exlouded due to Duplication
S. T. H. Bounar-Kechih	2018	carriage methicillin-resistant staphylococcus aureus in poultry and cattle in northern algeria	https://www.embase.com/search/results?subaction=viewrecord&id=L623748795&from=exporthttp://dx.doi.org/10.1155/2018/4636121	10.1155/2018/4636121	exclouded due to food sample
S. T. H. Bounar-Kechih	2018	carriage methicillin-resistant staphylococcus aureus in poultry and cattle in northern algeria	https://www.scopus.com/inward/record.uri?eid=2-s2.0-85052898158&doi=10.1155%2f2018%2f4636121&partnerID=40&md5=a4d4460ff3c10e106b52ef816d1db6c4	10.1155/2018/4636121	exlouded due to Duplication
N. M. Bouzinbi	2020	evaluation of the genotype ntm-dr assay performance for the identification and molecular detection of antibiotic resistance in mycobacterium abscessus complex	https://www.embase.com/search/results?subaction=viewrecord&id=L2008018011&from=exporthttp://dx.doi.org/10.1371/journal.pone.0239146	10.1371/journal.pone.0239146	exclouded due to lack of information about resistance or susceptibility
N. M. Bouzinbi	2020	evaluation of the genotype ntm-dr assay performance for the identification and molecular detection of antibiotic resistance in mycobacterium abscessus complex	https://www.scopus.com/inward/record.uri?eid=2-s2.0-85091806911&doi=10.1371%2fjournal.pone.0239146&partnerID=40&md5=f7e2e5cd50f9e9ddaeab7ce16476b2fc	10.1371/journal.pone.0239146	exlouded due to Duplication
L. G. Boyanova	2016	helicobacter pylori resistance to six antibiotics by two breakpoint systems and resistance evolution in bulgaria	https://www.embase.com/search/results?subaction=viewrecord&id=L609351730&from=exporthttp://dx.doi.org/10.3109/23744235.2015.1082035	10.3109/23744235.2015.1082035	exclouded due to lack of information about mycobacteriom
L. G. Boyanova	2016	helicobacter pylori resistance to six antibiotics by two breakpoint systems and resistance evolution in bulgaria	https://www.scopus.com/inward/record.uri?eid=2-s2.0-84962316704&doi=10.3109%2f23744235.2015.1082035&partnerID=40&md5=f2f0db965d3ddf48803ef47ce2bfb9e4	10.3109/23744235.2015.1082035	exlouded due to Duplication
R. L. W. Brander	2022	projected impact and cost-effectiveness of community-based versus targeted azithromycin administration strategies for reducing child mortality in sub-saharan africa	https://www.embase.com/search/results?subaction=viewrecord&id=L2017028311&from=exporthttp://dx.doi.org/10.1093/cid/ciz1220	10.1093/cid/ciz1220	exclouded due to lack of information about mycobacteriom
R. L. W. Brander	2022	projected impact and cost-effectiveness of community-based versus targeted azithromycin administration strategies for reducing child mortality in sub-saharan africa	https://www.scopus.com/inward/record.uri?eid=2-s2.0-85092218502&doi=10.1093%2fcid%2fciz1220&partnerID=40&md5=d4ad713e44282f1577d6dc67da1e6817	10.1093/cid/ciz1220	exlouded due to Duplication
C. C. Brittain	2016	gentamicin versus ceftriaxone for the treatment of gonorrhoea (g-tog trial): study protocol for a randomised trial	https://www.embase.com/search/results?subaction=viewrecord&id=L613332610&from=exporthttp://dx.doi.org/10.1186/s13063-016-1683-8	10.1186/s13063-016-1683-8	exclouded due to lack of information about mycobacteriom
C. C. Brittain	2016	gentamicin versus ceftriaxone for the treatment of gonorrhoea (g-tog trial): study protocol for a randomised trial	https://www.scopus.com/inward/record.uri?eid=2-s2.0-84998567522&doi=10.1186%2fs13063-016-1683-8&partnerID=40&md5=0b6e3b565f42aa3fe339098bb42724d2	10.1186/s13063-016-1683-8	exlouded due to Duplication
A. R. T. Brochado	2018	species-specific activity of antibacterial drug combinations	https://www.scopus.com/inward/record.uri?eid=2-s2.0-85049778232&doi=10.1038%2fs41586-018-0278-9&partnerID=40&md5=ed369d5910ecc841660e6a0a98dc646e	10.1038/s41586-018-0278-9	exclouded due to study on animal sample
A. R. T. Brochado	2018	species-specific activity of antibacterial drug combinations	<Go to ISI>://WOS:000438240900057	10.1038/s41586-018-0278-9	exlouded due to Duplication
R. A. G. Bronson	2021	global phylogenomic analyses of mycobacterium abscessus provide context for non cystic fibrosis infections and the evolution of antibiotic resistance	https://www.embase.com/search/results?subaction=viewrecord&id=L2013552639&from=exporthttp://dx.doi.org/10.1038/s41467-021-25484-9	10.1038/s41467-021-25484-9	exclouded due to lack of information about resistance or susceptibility
R. A. G. Bronson	2021	global phylogenomic analyses of mycobacterium abscessus provide context for non cystic fibrosis infections and the evolution of antibiotic resistance	https://www.scopus.com/inward/record.uri?eid=2-s2.0-85113601100&doi=10.1038%2fs41467-021-25484-9&partnerID=40&md5=be73f5cc74df93d3869e0a8efce73f77	10.1038/s41467-021-25484-9	exlouded due to Duplication
R. D. Brunel	2018	kkl-35 exhibits potent antibiotic activity against legionella species independently of trans-translation inhibition	https://www.embase.com/search/results?subaction=viewrecord&id=L620329689&from=exporthttp://dx.doi.org/10.1128/AAC.01459-17	10.1128/aac.01459-17	exclouded due to lack of information about mycobacteriom
R. D. Brunel	2018	kkl-35 exhibits potent antibiotic activity against legionella species independently of trans-translation inhibition	https://www.scopus.com/inward/record.uri?eid=2-s2.0-85041025246&doi=10.1128%2fAAC.01459-17&partnerID=40&md5=1272ac9c4d1859d9d4d9264953116fda	10.1128/aac.01459-17	exlouded due to Duplication
A. E. B. Bryant	2020	emerging erythromycin and clindamycin resistance in group a streptococci: efficacy of linezolid and tedizolid in experimental necrotizing infection	https://www.scopus.com/inward/record.uri?eid=2-s2.0-85088270245&doi=10.1016%2fj.jgar.2020.04.032&partnerID=40&md5=300d48fd7ce73665d505418d4a218bf5	10.1016/j.jgar.2020.04.032	exclouded due to study on animal sample
A. E. B. Bryant	2020	emerging erythromycin and clindamycin resistance in group a streptococci: efficacy of linezolid and tedizolid in experimental necrotizing infection	<Go to ISI>://WOS:000572331900017	10.1016/j.jgar.2020.04.032	exlouded due to Duplication
M. P. Büchsel	2016	a case of septic arthritis caused by a mycoplasma salivarium strain resistant towards ciprofloxacin and clarithromycin in a patient with chronic lymphatic leukemia	https://www.embase.com/search/results?subaction=viewrecord&id=L612486199&from=exporthttp://dx.doi.org/10.1016/j.diagmicrobio.2016.05.018	10.1016/j.diagmicrobio.2016.05.018	exclouded due to lack of information about mycobacteriom
M. P. Büchsel	2016	a case of septic arthritis caused by a mycoplasma salivarium strain resistant towards ciprofloxacin and clarithromycin in a patient with chronic lymphatic leukemia	https://www.scopus.com/inward/record.uri?eid=2-s2.0-84989934324&doi=10.1016%2fj.diagmicrobio.2016.05.018&partnerID=40&md5=d1c61a2a109382ce12830179774f17d5	10.1016/j.diagmicrobio.2016.05.018	exlouded due to Duplication
S. D.-V. Buder	2015	neisseria gonorrhoeae: situation of antibiotic resistance in germany	https://www.embase.com/search/results?subaction=viewrecord&id=L72064117&from=exporthttp://dx.doi.org/10.1177/0956462415601768	10.1177/0956462415601768	exclouded due to lack of information about mycobacteriom
S. D.-V. Buder	2015	neisseria gonorrhoeae: situation of antibiotic resistance in germany	https://www.embase.com/search/results?subaction=viewrecord&id=L72056700&from=export	NA	exlouded due to Duplication
T. W. Budragchaa	2019	multicomponent synthesis of α-acylamino and α-acyloxy amide derivatives of desmycosin and their activity against gram-negative bacteria	https://www.scopus.com/inward/record.uri?eid=2-s2.0-85067344803&doi=10.1016%2fj.bmc.2019.05.046&partnerID=40&md5=c2978b3433d96e84a55257506f851238	10.1016/j.bmc.2019.05.046	exclouded due to lack of information about mycobacteriom
T. W. Budragchaa	2019	multicomponent synthesis of α-acylamino and α-acyloxy amide derivatives of desmycosin and their activity against gram-negative bacteria	<Go to ISI>://WOS:000476649400004	10.1016/j.bmc.2019.05.046	exlouded due to Duplication
D. U. Buni	2022	in vitro susceptibility of mycoplasma iowae isolates to antimicrobial agents	https://www.embase.com/search/results?subaction=viewrecord&id=L2017306910&from=exporthttp://dx.doi.org/10.1080/03079457.2022.2072271	10.1080/03079457.2022.2072271	exclouded due to lack of information about mycobacteriom
D. U. Buni	2022	in vitro susceptibility of mycoplasma iowae isolates to antimicrobial agents	https://www.scopus.com/inward/record.uri?eid=2-s2.0-85131176013&doi=10.1080%2f03079457.2022.2072271&partnerID=40&md5=fd44d64b55ca9f6380f603f427a3faf2	10.1080/03079457.2022.2072271	exlouded due to Duplication
S. A.-T. Burayzat	2023	antimicrobial resistance molecular mechanisms of helicobacter pylori in jordanian children: a cross-sectional observational study	https://www.embase.com/search/results?subaction=viewrecord&id=L2022294958&from=exporthttp://dx.doi.org/10.3390/antibiotics12030618	10.3390/antibiotics12030618	exclouded due to lack of information about mycobacteriom
S. A.-T. Burayzat	2023	antimicrobial resistance molecular mechanisms of helicobacter pylori in jordanian children: a cross-sectional observational study	https://www.scopus.com/inward/record.uri?eid=2-s2.0-85151360660&doi=10.3390%2fantibiotics12030618&partnerID=40&md5=a33ff2a01deca252a0c623d16ccbeb2b	10.3390/antibiotics12030618	exlouded due to Duplication
M. M. W. Butler	2018	aminomethyl spectinomycins as therapeutics for drug-resistant gonorrhea and chlamydia coinfections	https://www.embase.com/search/results?subaction=viewrecord&id=L621801296&from=exporthttp://dx.doi.org/10.1128/AAC.00325-18	10.1128/aac.00325-18	exclouded due to lack of information about mycobacteriom
M. M. W. Butler	2018	aminomethyl spectinomycins as therapeutics for drug-resistant gonorrhea and chlamydia coinfections	https://www.scopus.com/inward/record.uri?eid=2-s2.0-85046030624&doi=10.1128%2fAAC.00325-18&partnerID=40&md5=c40f4cdcc63b7fc43538810209bc2b1f	10.1128/aac.00325-18	exlouded due to Duplication
O. I. U. Butranova	2023	developmental pharmacokinetics of antibiotics used in neonatal icu: focus on preterm infants	https://www.scopus.com/inward/record.uri?eid=2-s2.0-85151522459&doi=10.3390%2fbiomedicines11030940&partnerID=40&md5=92b17211587d93037a900a806318fbb9	10.3390/biomedicines11030940	exclouded due to lack of information about mycobacteriom
O. I. U. Butranova	2023	developmental pharmacokinetics of antibiotics used in neonatal icu: focus on preterm infants	<Go to ISI>://WOS:000954069800001	10.3390/biomedicines11030940	exlouded due to Duplication
J. Z. Bzdil	2021	oxacillin (methicillin) resistant staphylococci in domestic animals in the czech republic	https://www.embase.com/search/results?subaction=viewrecord&id=L2015000389&from=exporthttp://dx.doi.org/10.3390/pathogens10121585	10.3390/pathogens10121585	exclouded due to study on animal sample
J. Z. Bzdil	2021	oxacillin (methicillin) resistant staphylococci in domestic animals in the czech republic	https://www.scopus.com/inward/record.uri?eid=2-s2.0-85121570481&doi=10.3390%2fpathogens10121585&partnerID=40&md5=226cdf64abc1cbe925781d767ffb5508	10.3390/pathogens10121585	exlouded due to Duplication
R. S. Cabrera-Contreras	2019	genomic diversity of prevalent staphylococcus epidermidis multidrug-resistant strains isolated from a children's hospital in méxico city in an eight-years survey	https://www.embase.com/search/results?subaction=viewrecord&id=L629926705&from=exporthttp://dx.doi.org/10.7717/peerj.8068	10.7717/peerj.8068	exclouded due to lack of information about mycobacteriom
R. S. Cabrera-Contreras	2019	genomic diversity of prevalent staphylococcus epidermidis multidrug-resistant strains isolated from a children's hospital in méxico city in an eight-years survey	https://www.scopus.com/inward/record.uri?eid=2-s2.0-85075623962&doi=10.7717%2fpeerj.8068&partnerID=40&md5=09c382b9456a585d28a2ffe7cafd580f	10.7717/peerj.8068	exlouded due to Duplication
M. M. E. Cadelis	2023	investigation of naphthyl–polyamine conjugates as antimicrobials and antibiotic enhancers	https://www.embase.com/search/results?subaction=viewrecord&id=L2024043457&from=exporthttp://dx.doi.org/10.3390/antibiotics12061014	10.3390/antibiotics12061014	exclouded due to lack of information about mycobacteriom
M. M. E. Cadelis	2023	investigation of naphthyl–polyamine conjugates as antimicrobials and antibiotic enhancers	https://www.scopus.com/inward/record.uri?eid=2-s2.0-85163694312&doi=10.3390%2fantibiotics12061014&partnerID=40&md5=1985b61ad0b0bfa624f2d93d82d40e31	10.3390/antibiotics12061014	exlouded due to Duplication
M. J. Calcagnile	2023	spiramycin disarms pseudomonas aeruginosa without inhibiting growth	https://www.embase.com/search/results?subaction=viewrecord&id=L2022294861&from=exporthttp://dx.doi.org/10.3390/antibiotics12030499	10.3390/antibiotics12030499	exclouded due to study on animal sample
M. J. Calcagnile	2023	spiramycin disarms pseudomonas aeruginosa without inhibiting growth	https://www.scopus.com/inward/record.uri?eid=2-s2.0-85151650624&doi=10.3390%2fantibiotics12030499&partnerID=40&md5=1a90faa45bf292f6a974c46654b0e2bc	10.3390/antibiotics12030499	exlouded due to Duplication
R. T. Caliskan	2015	antimicrobial resistance of helicobacter pylori strains to five antibiotics, including levofloxacin, in northwestern turkey	https://www.embase.com/search/results?subaction=viewrecord&id=L605026818&from=exporthttp://dx.doi.org/10.1590/0037-8682-0027-2015	10.1590/0037-8682-0027-2015	exclouded due to lack of information about mycobacteriom
R. T. Caliskan	2015	antimicrobial resistance of helicobacter pylori strains to five antibiotics, including levofloxacin, in northwestern turkey	https://www.scopus.com/inward/record.uri?eid=2-s2.0-84933041136&doi=10.1590%2f0037-8682-0027-2015&partnerID=40&md5=30a74b51a51639178f75116f2b479425	10.1590/0037-8682-0027-2015	exlouded due to Duplication
M. G.-D. Camorlinga-Ponce	2020	phenotypic and genotypic antibiotic resistance patterns in helicobacter pylori strains from ethnically diverse population in méxico	https://www.embase.com/search/results?subaction=viewrecord&id=L634307527&from=exporthttp://dx.doi.org/10.3389/fcimb.2020.539115	10.3389/fcimb.2020.539115	exclouded due to lack of information about mycobacteriom
M. G.-D. Camorlinga-Ponce	2021	phenotypic and genotypic antibiotic resistance patterns in helicobacter pylori strains from ethnically diverse population in méxico	https://www.scopus.com/inward/record.uri?eid=2-s2.0-85101671548&doi=10.3389%2ffcimb.2020.539115&partnerID=40&md5=d23d5ad3ebca3770f9e165ad656e6a1d	10.3389/fcimb.2020.539115	exlouded due to Duplication
F. B. Campanile	2015	epidemiology of staphylococcus aureus in italy: first nationwide survey, 2012	https://www.embase.com/search/results?subaction=viewrecord&id=L605541438&from=exporthttp://dx.doi.org/10.1016/j.jgar.2015.06.006	10.1016/j.jgar.2015.06.006	exclouded due to lack of information about mycobacteriom
F. B. Campanile	2015	epidemiology of staphylococcus aureus in italy: first nationwide survey, 2012	https://www.scopus.com/inward/record.uri?eid=2-s2.0-84952873753&doi=10.1016%2fj.jgar.2015.06.006&partnerID=40&md5=75c26c0494308bc5ee82f55ce748b647	10.1016/j.jgar.2015.06.006	exlouded due to Duplication
A. J. D. Campbell	2019	adjunctive protein synthesis inhibitor antibiotics for toxin suppression in staphylococcus aureus infections: a systematic appraisal	https://www.embase.com/search/results?subaction=viewrecord&id=L626402306&from=exporthttp://dx.doi.org/10.1093/jac/dky387	10.1093/jac/dky387	exclouded due to study on animal sample
A. J. D. Campbell	2019	adjunctive protein synthesis inhibitor antibiotics for toxin suppression in staphylococcus aureus infections: a systematic appraisal	https://www.scopus.com/inward/record.uri?eid=2-s2.0-85059253876&doi=10.1093%2fjac%2fdky387&partnerID=40&md5=e1ac77b3c4b7c7333dddeacaf1d52a75	10.1093/jac/dky387	exlouded due to Duplication
E. R. Campisi	2016	genomic analysis reveals multi-drug resistance clusters in group b streptococcus cc17 hypervirulent isolates causing neonatal invasive disease in southern mainland china	https://www.embase.com/search/results?subaction=viewrecord&id=L612335801&from=exporthttp://dx.doi.org/10.3389/fmicb.2016.01265	10.3389/fmicb.2016.01265	exclouded due to lack of information about mycobacteriom
E. R. Campisi	2016	genomic analysis reveals multi-drug resistance clusters in group b streptococcus cc17 hypervirulent isolates causing neonatal invasive disease in southern mainland china	https://www.scopus.com/inward/record.uri?eid=2-s2.0-84989154023&doi=10.3389%2ffmicb.2016.01265&partnerID=40&md5=6813530a7dcdf227996c3df2534f6fd5	10.3389/fmicb.2016.01265	exlouded due to Duplication
Z. L. Z. Cao	2023	synthesis and antibacterial activity of erythromycin 9-acylhydrazone derivates	<Go to ISI>://WOS:001006667900006	10.2174/1573406419666230103145209	exclouded due to lack of information about mycobacteriom
Z. Z. Cao	2023	synthesis and antibacterial activity of erythromycin 9-acylhydrazone derivates	https://www.scopus.com/inward/record.uri?eid=2-s2.0-85153873237&doi=10.2174%2f1573406419666230103145209&partnerID=40&md5=b44ac6beaa76f91d90e8b80ab6c1b7e3	10.2174/1573406419666230103145209	exlouded due to Duplication
E. O. Capkin	2017	determination and transferability of plasmid-mediated antibiotic resistance genes of the bacteria isolated from rainbow trout	https://www.scopus.com/inward/record.uri?eid=2-s2.0-85019544648&doi=10.1111%2fare.13378&partnerID=40&md5=f0f3afc7924397c64e09c74d42272b25	10.1111/are.13378	exclouded due to study on animal sample
E. O. Capkin	2017	determination and transferability of plasmid-mediated antibiotic resistance genes of the bacteria isolated from rainbow trout	<Go to ISI>://WOS:000412517900014	10.1111/are.13378	exlouded due to Duplication
K. M. A. Capps	2020	impact of added copper, alone or in combination with chlortetracycline, on growth performance and antimicrobial resistance of fecal enterococci of weaned piglets	https://www.scopus.com/inward/record.uri?eid=2-s2.0-85081944952&doi=10.1093%2fJAS%2fSKAA003&partnerID=40&md5=94f0afde321f9cea849c17c59edbc2ed	10.1093/jas/skaa003	exclouded due to lack of information about mycobacteriom
K. M. A. Capps	2020	impact of added copper, alone or in combination with chlortetracycline, on growth performance and antimicrobial resistance of fecal enterococci of weaned piglets	<Go to ISI>://WOS:000530721400001	10.1093/jas/skaa003	exlouded due to Duplication
A. B.-R. Caputo	2023	antimicrobial resistance in aquaculture: a global analysis of literature and national action plans	https://www.scopus.com/inward/record.uri?eid=2-s2.0-85140360171&doi=10.1111%2fraq.12741&partnerID=40&md5=48182b0bb143bf6b89aeb389c702ad20	10.1111/raq.12741	exclouded due to lack of information about mycobacteriom
A. B.-R. Caputo	2023	antimicrobial resistance in aquaculture: a global analysis of literature and national action plans	<Go to ISI>://WOS:000871441000001	10.1111/raq.12741	exlouded due to Duplication
O. P. Q. Cardenas Alegria	2022	impacts of soybean agriculture on the resistome of the amazonian soil	https://www.embase.com/search/results?subaction=viewrecord&id=L2019242782&from=exporthttp://dx.doi.org/10.3389/fmicb.2022.948188	10.3389/fmicb.2022.948188	exlouded due to Duplication
M. K. Carev	2017	campylobacter jejuni strains coresistant to tetracycline and ciprofloxacin in patients with gastroenteritis in croatia*	https://www.embase.com/search/results?subaction=viewrecord&id=L613535469&from=exporthttp://dx.doi.org/10.1080/23744235.2016.1258487	10.1080/23744235.2016.1258487	exclouded due to lack of information about mycobacteriom
M. K. Carev	2017	campylobacter jejuni strains coresistant to tetracycline and ciprofloxacin in patients with gastroenteritis in croatia*	https://www.scopus.com/inward/record.uri?eid=2-s2.0-85000399625&doi=10.1080%2f23744235.2016.1258487&partnerID=40&md5=e4c9758c96937204b241a0544178ef22	10.1080/23744235.2016.1258487	exlouded due to Duplication
M. E. M. Carey	2022	typhoid fever control in the 21st century: where are we now?	https://www.embase.com/search/results?subaction=viewrecord&id=L2020240649&from=exporthttp://dx.doi.org/10.1097/QCO.0000000000000879	10.1097/qco.0000000000000879	exclouded due to lack of information about mycobacteriom
M. E. M. Carey	2022	typhoid fever control in the 21st century: where are we now?	<Go to ISI>://WOS:000853036500009	10.1097/qco.0000000000000879	exlouded due to Duplication
M. C. B. Casado Muñoz	2016	biocide tolerance, phenotypic and molecular response of lactic acid bacteria isolated from naturally-fermented aloreña table to different physico-chemical stresses	https://www.scopus.com/inward/record.uri?eid=2-s2.0-84975501974&doi=10.1016%2fj.fm.2016.06.013&partnerID=40&md5=e8e883563b2234521fd3d021cc41b223	10.1016/j.fm.2016.06.013	exclouded due to lack of information about mycobacteriom
M. e. Casado Muñoz	2016	biocide tolerance, phenotypic and molecular response of lactic acid bacteria isolated from naturally-fermented aloreña table to different physico-chemical stresses	https://www.embase.com/search/results?subaction=viewrecord&id=L614774482&from=exporthttp://dx.doi.org/10.1016/j.fm.2016.06.013	10.1016/j.fm.2016.06.013	exlouded due to Duplication
Y. H. Caspar	2018	antibiotic susceptibility of francisella tularensis subsp. holarctica strains isolated from tularaemia patients in france between 2006 and 2016	https://www.embase.com/search/results?subaction=viewrecord&id=L621157760&from=exporthttp://dx.doi.org/10.1093/jac/dkx460	10.1093/jac/dkx460	exclouded due to lack of information about mycobacteriom
Y. H. Caspar	2018	antibiotic susceptibility of francisella tularensis subsp. holarctica strains isolated from tularaemia patients in france between 2006 and 2016	https://www.scopus.com/inward/record.uri?eid=2-s2.0-85043310378&doi=10.1093%2fjac%2fdkx460&partnerID=40&md5=e545a4f0ec28a52af29904dc70c69cba	10.1093/jac/dkx460	exlouded due to Duplication
Y. M. Caspar	2017	francisella tularensis susceptibility to antibiotics: a comprehensive review of the data obtained in vitro and in animal models	https://www.embase.com/search/results?subaction=viewrecord&id=L617769300&from=exporthttp://dx.doi.org/10.3389/fcimb.2017.00122	10.3389/fcimb.2017.00122	exclouded due to study type
Y. M. Caspar	2017	francisella tularensis susceptibility to antibiotics: a comprehensive review of the data obtained in vitro and in animal models	https://www.scopus.com/inward/record.uri?eid=2-s2.0-85027553059&doi=10.3389%2ffcimb.2017.00122&partnerID=40&md5=90ff3df33d40cc1d42c6db037de80245	10.3389/fcimb.2017.00122	exlouded due to Duplication
J. P. Castellanos-Rozo	2021	potentially pathogenic bacteria isolated from paipa cheese and its susceptibility profiles to antibiotics and biocides	<Go to ISI>://WOS:000655843700001	10.1007/s42770-021-00522-2	exclouded due to food sample
J. P. P. Castellanos-Rozo	2021	potentially pathogenic bacteria isolated from paipa cheese and its susceptibility profiles to antibiotics and biocides	https://www.scopus.com/inward/record.uri?eid=2-s2.0-85106707751&doi=10.1007%2fs42770-021-00522-2&partnerID=40&md5=00a684260509bee88c5d94d077101e22	10.1007/s42770-021-00522-2	exlouded due to Duplication
N. E. G. Castillo	2020	fishing for a diagnosis, the impact of delayed diagnosis on the course of mycobacterium marinum infection: 21 years of experience at a tertiary care hospital	https://www.embase.com/search/results?subaction=viewrecord&id=L631445460&from=exporthttp://dx.doi.org/10.1093/ofid/ofz550	10.1093/ofid/ofz550	exclouded due to lack of information about resistance or susceptibility
N. E. G. Castillo	2020	fishing for a diagnosis, the impact of delayed diagnosis on the course of mycobacterium marinum infection: 21 years of experience at a tertiary care hospital	https://www.scopus.com/inward/record.uri?eid=2-s2.0-85083062253&doi=10.1093%2fofid%2fofz550&partnerID=40&md5=aaad90d8cc487233e154c1ed33620485	10.1093/ofid/ofz550	exlouded due to Duplication
S. B. Catania	2019	evaluation of minimum inhibitory concentrations for 154 mycoplasma synoviae isolates from italy collected during 2012-2017	https://www.embase.com/search/results?subaction=viewrecord&id=L2003711304&from=exporthttp://dx.doi.org/10.1371/journal.pone.0224903	10.1371/journal.pone.0224903	exclouded due to food sample
S. B. Catania	2019	evaluation of minimum inhibitory concentrations for 154 mycoplasma synoviae isolates from italy collected during 2012-2017	https://www.scopus.com/inward/record.uri?eid=2-s2.0-85074685858&doi=10.1371%2fjournal.pone.0224903&partnerID=40&md5=4b08eae27e83380a5ebd1deb8679f4b2	10.1371/journal.pone.0224903	exlouded due to Duplication
J. P. W. Cavanagh	2016	antimicrobial susceptibility and body site distribution of community isolates of coagulase-negative staphylococci	https://www.scopus.com/inward/record.uri?eid=2-s2.0-84992066465&doi=10.1111%2fapm.12591&partnerID=40&md5=04c76c9ff09f37e2c3c3002657989f89	10.1111/apm.12591	exclouded due to lack of information about mycobacteriom
J. P. W. Cavanagh	2016	antimicrobial susceptibility and body site distribution of community isolates of coagulase-negative staphylococci	<Go to ISI>://WOS:000388264900008	10.1111/apm.12591	exlouded due to Duplication
M. R. Cazzola	2017	an update on the pharmacotherapeutic management of lower respiratory tract infections	https://www.scopus.com/inward/record.uri?eid=2-s2.0-85021660857&doi=10.1080%2f14656566.2017.1328497&partnerID=40&md5=ff6eb407e31fa2cc836f06aa679a75a8	10.1080/14656566.2017.1328497	exclouded due to lack of information about mycobacteriom
M. R. Cazzola	2017	an update on the pharmacotherapeutic management of lower respiratory tract infections	<Go to ISI>://WOS:000404369200005	10.1080/14656566.2017.1328497	exlouded due to Duplication
M. E. W. Ceccolini	2021	systemic erysipelothrix rhusiopathiae in seven free-ranging delphinids stranded in england and wales	https://www.embase.com/search/results?subaction=viewrecord&id=L635626520&from=exporthttp://dx.doi.org/10.3354/dao03609	10.3354/dao03609	exclouded due to study on animal sample
M. E. W. Ceccolini	2021	systemic erysipelothrix rhusiopathiae in seven free-ranging delphinids stranded in england and wales	https://www.scopus.com/inward/record.uri?eid=2-s2.0-85112125817&doi=10.3354%2fdao03609&partnerID=40&md5=25455876211ebd9495956c68e8997330	10.3354/dao03609	exlouded due to Duplication
T. E. Cernava	2019	enterobacteriaceae dominate the core microbiome and contribute to the resistome of arugula (eruca sativa mill.)	https://www.embase.com/search/results?subaction=viewrecord&id=L626123888&from=exporthttp://dx.doi.org/10.1186/s40168-019-0624-7	10.1186/s40168-019-0624-7	exclouded due to lack of information about mycobacteriom
T. E. Cernava	2019	enterobacteriaceae dominate the core microbiome and contribute to the resistome of arugula (eruca sativa mill.)	https://www.scopus.com/inward/record.uri?eid=2-s2.0-85060727223&doi=10.1186%2fs40168-019-0624-7&partnerID=40&md5=838530e871ad73149b629146682f37fe	10.1186/s40168-019-0624-7	exlouded due to Duplication
J. E. Cervantes	2018	the role of zinc in the treatment of acne: a review of the literature	https://www.scopus.com/inward/record.uri?eid=2-s2.0-85041826099&doi=10.1111%2fdth.12576&partnerID=40&md5=f7776058a726c9da0226f40bf433ff1e	10.1111/dth.12576	exclouded due to study type
J. E. Cervantes	2018	the role of zinc in the treatment of acne: a review of the literature	<Go to ISI>://WOS:000424678800018	10.1111/dth.12576	exlouded due to Duplication
P. J. S. Ceyssens	2017	matrix-assisted laser desorption ionization-time of flight mass spectrometry for combined species identification and drug sensitivity testing in mycobacteria	https://www.embase.com/search/results?subaction=viewrecord&id=L614386533&from=exporthttp://dx.doi.org/10.1128/JCM.02089-16	10.1128/jcm.02089-16	exclouded due to lack of information about resistance or susceptibility
P. J. S. Ceyssens	2017	matrix-assisted laser desorption ionization-time of flight mass spectrometry for combined species identification and drug sensitivity testing in mycobacteria	https://www.scopus.com/inward/record.uri?eid=2-s2.0-85011961683&doi=10.1128%2fJCM.02089-16&partnerID=40&md5=710658b4f97499ce748ff376f00cbd1e	10.1128/jcm.02089-16	exlouded due to Duplication
W. M. Cha	2016	antimicrobial susceptibility profiles of human campylobacter jejuni isolates and association with phylogenetic lineages	https://www.embase.com/search/results?subaction=viewrecord&id=L610288898&from=exporthttp://dx.doi.org/10.3389/fmicb.2016.00589	10.3389/fmicb.2016.00589	exclouded due to lack of information about mycobacteriom
W. M. Cha	2016	antimicrobial susceptibility profiles of human campylobacter jejuni isolates and association with phylogenetic lineages	https://www.scopus.com/inward/record.uri?eid=2-s2.0-84966359901&doi=10.3389%2ffmicb.2016.00589&partnerID=40&md5=2ac1e6023f889f23600365ce988df464	10.3389/fmicb.2016.00589	exlouded due to Duplication
W. G. Chajęcka-Wierzchowska	2023	a comprehensive study on antibiotic resistance among coagulase-negative staphylococci (cons) strains isolated from ready-to-eat food served in bars and restaurants	https://www.scopus.com/inward/record.uri?eid=2-s2.0-85147706419&doi=10.3390%2ffoods12030514&partnerID=40&md5=fb2e11bdcf7992717bb249c55fa34126	10.3390/foods12030514	exclouded due to lack of information about mycobacteriom
W. G. Chajecka-Wierzchowska	2023	a comprehensive study on antibiotic resistance among coagulase-negative staphylococci (cons) strains isolated from ready-to-eat food served in bars and restaurants	<Go to ISI>://WOS:000932917300001	10.3390/foods12030514	exlouded due to Duplication
W. Z. Chajecka-Wierzchowska	2015	coagulase-negative staphylococci (cons) isolated from ready-to-eat food of animal origin - phenotypic and genotypic antibiotic resistance	https://www.scopus.com/inward/record.uri?eid=2-s2.0-84907242147&doi=10.1016%2fj.fm.2014.08.001&partnerID=40&md5=decddb2b4799c4e2b2c4c39ffc79ffb0	10.1016/j.fm.2014.08.001	exclouded due to study on animal sample
W. Z. Chajecka-Wierzchowska	2015	coagulase-negative staphylococci (cons) isolated from ready-to-eat food of animal origin - phenotypic and genotypic antibiotic resistance	<Go to ISI>://WOS:000345992200030	10.1016/j.fm.2014.08.001	exlouded due to Duplication
W. Z. Chajęcka-Wierzchowska	2019	s. epidermidis strains from artisanal cheese made from unpasteurized milk in poland - genetic characterization of antimicrobial resistance and virulence determinants	https://www.embase.com/search/results?subaction=viewrecord&id=L2001567281&from=exporthttp://dx.doi.org/10.1016/j.ijfoodmicro.2019.02.004	10.1016/j.ijfoodmicro.2019.02.004	exclouded due to study on animal sample
W. Z. Chajęcka-Wierzchowska	2019	enterococci from ready-to-eat food - horizontal gene transfer of antibiotic resistance genes and genotypic characterization by pcr melting profile	https://www.embase.com/search/results?subaction=viewrecord&id=L625990240&from=exporthttp://dx.doi.org/10.1002/jsfa.9285	10.1002/jsfa.9285	exclouded due to lack of information about mycobacteriom
W. Z. Chajęcka-Wierzchowska	2019	s. epidermidis strains from artisanal cheese made from unpasteurized milk in poland - genetic characterization of antimicrobial resistance and virulence determinants	https://www.scopus.com/inward/record.uri?eid=2-s2.0-85061383549&doi=10.1016%2fj.ijfoodmicro.2019.02.004&partnerID=40&md5=658bbd170a17bf775b47e60f1d8f7fc2	10.1016/j.ijfoodmicro.2019.02.004	exlouded due to Duplication
W. Z. Chajecka-Wierzchowska	2019	enterococci from ready-to-eat food - horizontal gene transfer of antibiotic resistance genes and genotypic characterization by pcr melting profile	<Go to ISI>://WOS:000456275900022	10.1002/jsfa.9285	exlouded due to Duplication
H. K. Chalhoub	2022	role of efflux in antibiotic resistance of achromobacter xylosoxidans and achromobacter insuavis isolates from patients with cystic fibrosis	https://www.embase.com/search/results?subaction=viewrecord&id=L2015584149&from=exporthttp://dx.doi.org/10.3389/fmicb.2022.762307	10.3389/fmicb.2022.762307	exclouded due to lack of information about mycobacteriom
H. K. Chalhoub	2022	role of efflux in antibiotic resistance of achromobacter xylosoxidans and achromobacter insuavis isolates from patients with cystic fibrosis	https://www.scopus.com/inward/record.uri?eid=2-s2.0-85128372389&doi=10.3389%2ffmicb.2022.762307&partnerID=40&md5=3a375ddeb417653c7cd5fdffb980be03	10.3389/fmicb.2022.762307	exlouded due to Duplication
L. R. Challagundla	2018	phylogenomic classification and the evolution of clonal complex 5 methicillin-resistant staphylococcus aureus in the western hemisphere	https://www.embase.com/search/results?subaction=viewrecord&id=L623685376&from=exporthttp://dx.doi.org/10.3389/fmicb.2018.01901	10.3389/fmicb.2018.01901	exclouded due to lack of information about mycobacteriom
L. R. Challagundla	2018	phylogenomic classification and the evolution of clonal complex 5 methicillin-resistant staphylococcus aureus in the western hemisphere	https://www.scopus.com/inward/record.uri?eid=2-s2.0-85052615715&doi=10.3389%2ffmicb.2018.01901&partnerID=40&md5=18d629a98c9347568ad09744588af8d3	10.3389/fmicb.2018.01901	exlouded due to Duplication
S. T. A. Chancey	2015	composite mobile genetic elements disseminating macrolide resistance in streptococcus pneumoniae	https://www.embase.com/search/results?subaction=viewrecord&id=L603612010&from=exporthttp://dx.doi.org/10.3389/fmicb.2015.00026	10.3389/fmicb.2015.00026	exclouded due to lack of information about mycobacteriom
S. T. A. Chancey	2015	composite mobile genetic elements disseminating macrolide resistance in streptococcus pneumoniae	https://www.scopus.com/inward/record.uri?eid=2-s2.0-84927516630&doi=10.3389%2ffmicb.2015.00026&partnerID=40&md5=46fb51cf532358b2b961b9bfdc4699cd	10.3389/fmicb.2015.00026	exlouded due to Duplication
D. H. P. Chandi	2020	bacteriologic antibiography outline of isolates from blood culture at tertiary center	https://www.embase.com/search/results?subaction=viewrecord&id=L2010594277&from=exporthttp://dx.doi.org/10.22207/JPAM.14.4.55	10.22207/jpam.14.4.55	exclouded due to lack of information about mycobacteriom
D. H. P. Chandi	2020	bacteriologic antibiography outline of isolates from blood culture at tertiary center	https://www.scopus.com/inward/record.uri?eid=2-s2.0-85098986306&doi=10.22207%2fJPAM.14.4.55&partnerID=40&md5=344c01c9d3249eacfc167a3b42281f19	10.22207/jpam.14.4.55	exlouded due to Duplication
J. C. A. Chandler	2018	short communication: a countrywide survey of antimicrobial-resistant indicator bacteria in kosovo's dairy farms	https://www.embase.com/search/results?subaction=viewrecord&id=L626553019&from=exporthttp://dx.doi.org/10.3168/jds.2017-14091	10.3168/jds.2017-14091	exclouded due to lack of information about mycobacteriom
J. C. A. Chandler	2018	short communication: a countrywide survey of antimicrobial-resistant indicator bacteria in kosovo's dairy farms	https://www.scopus.com/inward/record.uri?eid=2-s2.0-85047633987&doi=10.3168%2fjds.2017-14091&partnerID=40&md5=1dd7d3c5b91ea46919889d3ef2da8de0	10.3168/jds.2017-14091	exlouded due to Duplication
H. L. Z. Chang	2017	a hospital-based case-control study of diarrhea in children in shanghai	<Go to ISI>://WOS:000417430900012	10.1097/inf.0000000000001562	exclouded due to study type
H. Z. Chang	2017	a hospital-based case-control study of diarrhea in children in shanghai	https://www.scopus.com/inward/record.uri?eid=2-s2.0-85011875100&doi=10.1097%2fINF.0000000000001562&partnerID=40&md5=2b97f9c87d728e26e051fe3f021e9de7	10.1097/inf.0000000000001562	exlouded due to Duplication
Y. L. Chang	2023	pathogenic bacteria characteristics and drug resistance in acute, delayed, and chronic periprosthetic joint infection: a retrospective analysis of 202 patients	https://www.embase.com/search/results?subaction=viewrecord&id=L2022855352&from=exporthttp://dx.doi.org/10.1111/iwj.14212	10.1111/iwj.14212	exclouded due to lack of information about mycobacteriom
Y. L. Chang	2023	pathogenic bacteria characteristics and drug resistance in acute, delayed, and chronic periprosthetic joint infection: a retrospective analysis of 202 patients	<Go to ISI>://WOS:000974501700001	10.1111/iwj.14212	exlouded due to Duplication
Y. W. P. Chang	2020	effects of probiotics or broccoli supplementation on helicobacter pylori eradication with standard clarithromycin-based triple therapy	https://www.embase.com/search/results?subaction=viewrecord&id=L2004437931&from=exporthttp://dx.doi.org/10.3904/kjim.2019.139	10.3904/kjim.2019.139	exclouded due to lack of information about mycobacteriom
Y. W. P. Chang	2020	effects of probiotics or broccoli supplementation on helicobacter pylori eradication with standard clarithromycin-based triple therapy	https://www.scopus.com/inward/record.uri?eid=2-s2.0-85084694727&doi=10.3904%2fkjim.2019.139&partnerID=40&md5=e545d6b096babf01c249b32c89d81823	10.3904/kjim.2019.139	exlouded due to Duplication
Y. X. Chang	2021	the prevalence and characterization of bacillus cereus isolated from raw and pasteurized buffalo milk in southwestern china	https://www.embase.com/search/results?subaction=viewrecord&id=L634293432&from=exporthttp://dx.doi.org/10.3168/jds.2020-19432	10.3168/jds.2020-19432	exclouded due to study on animal sample
Y. X. Chang	2021	the prevalence and characterization of bacillus cereus isolated from raw and pasteurized buffalo milk in southwestern china	https://www.scopus.com/inward/record.uri?eid=2-s2.0-85100966211&doi=10.3168%2fjds.2020-19432&partnerID=40&md5=3875462039168b445ea0295eb87116c4	10.3168/jds.2020-19432	exlouded due to Duplication
L. H. S. Channaiah	2018	molecular characterization of antibiotic resistant and potentially virulent enterococci isolated from swine farms and feed mills	https://www.scopus.com/inward/record.uri?eid=2-s2.0-85048746223&doi=10.1016%2fj.jspr.2018.04.007&partnerID=40&md5=72b6aad09d7681deb7a3d3d7589bf1f3	10.1016/j.jspr.2018.04.007	exclouded due to lack of information about mycobacteriom
L. H. S. Channaiah	2018	molecular characterization of antibiotic resistant and potentially virulent enterococci isolated from swine farms and feed mills	<Go to ISI>://WOS:000435062000025	10.1016/j.jspr.2018.04.007	exlouded due to Duplication
K. C. Charatcharoenwitthaya	2022	antibiotic residues in fresh pork from fresh market in bangkok, thailand	https://www.embase.com/search/results?subaction=viewrecord&id=L2021208510&from=exporthttp://dx.doi.org/10.35755/jmedassocthai.2022.11.13698	10.35755/jmedassocthai.2022.11.13698	exclouded due to food sample
K. C. Charatcharoenwitthaya	2022	antibiotic residues in fresh pork from fresh market in bangkok, thailand	https://www.scopus.com/inward/record.uri?eid=2-s2.0-85141969366&doi=10.35755%2fjmedassocthai.2022.11.13698&partnerID=40&md5=ae53dff49b032bfcf42539d5b39b6ede	10.35755/jmedassocthai.2022.11.13698	exlouded due to Duplication
J. C. M. Charlotte Hsiung	2022	children with mycoplasma pneumoniae infection in taiwan: changes in molecular characteristics and clinical outcomes	https://www.embase.com/search/results?subaction=viewrecord&id=L2018264763&from=exporthttp://dx.doi.org/10.1016/j.jfma.2022.05.001	10.1016/j.jfma.2022.05.001	exclouded due to lack of information about mycobacteriom
M. A. S. Chaudhari	2017	a prospective study of antibiotic sensitivity profile of pathogens isolated from surgical site infection at major surgical departments at tertiary care hospital	https://www.embase.com/search/results?subaction=viewrecord&id=L614608294&from=exporthttp://dx.doi.org/10.5455/njppp.2017.7.0709918082016	10.5455/njppp.2017.7.0709918082016	exclouded due to lack of information about mycobacteriom
M. A. S. Chaudhari	2017	a prospective study of antibiotic sensitivity profile of pathogens isolated from surgical site infection at major surgical departments at tertiary care hospital	https://www.scopus.com/inward/record.uri?eid=2-s2.0-85014053254&doi=10.5455%2fnjppp.2017.7.0709918082016&partnerID=40&md5=c725ab89fc70513aa3d4f9c402e55cf2	10.5455/njppp.2017.7.0709918082016	exlouded due to Duplication
A. C. F. C. Chávez	2022	impact of previous macrolide use on invasive pneumococcal disease due to erythromycin-resistant serotypes in adults over 59 years of age	https://www.scopus.com/inward/record.uri?eid=2-s2.0-85118297502&doi=10.1007%2fs10096-021-04368-2&partnerID=40&md5=a3447cf13c5e8ebd76b4d68c20805757	10.1007/s10096-021-04368-2	exclouded due to lack of information about mycobacteriom
A. C. F. C. Chávez	2022	impact of previous macrolide use on invasive pneumococcal disease due to erythromycin-resistant serotypes in adults over 59 years of age	<Go to ISI>://WOS:000713112800001	10.1007/s10096-021-04368-2	exlouded due to Duplication
B. R. Chazan	2015	susceptibility of group a streptococcus to antimicrobial agents in northern israel: a surveillance study	https://www.embase.com/search/results?subaction=viewrecord&id=L606296391&from=exporthttp://dx.doi.org/10.1089/mdr.2015.0040	10.1089/mdr.2015.0040	exclouded due to lack of information about mycobacteriom
B. R. Chazan	2015	susceptibility of group a streptococcus to antimicrobial agents in northern israel: a surveillance study	https://www.scopus.com/inward/record.uri?eid=2-s2.0-84943266880&doi=10.1089%2fmdr.2015.0040&partnerID=40&md5=d4b67ea91c06155672f6768a17c3a7af	10.1089/mdr.2015.0040	exlouded due to Duplication
L. M. Chelkeba	2022	epidemiology of staphylococci species and their antimicrobial-resistance among patients with wound infection in ethiopia: a systematic review and meta-analysis	https://www.scopus.com/inward/record.uri?eid=2-s2.0-85121422069&doi=10.1016%2fj.jgar.2021.10.025&partnerID=40&md5=273bfe8b7a63f5929ba36fcdf036510f	10.1016/j.jgar.2021.10.025	exclouded due to study type
L. M. Chelkeba	2022	epidemiology of staphylococci species and their antimicrobial-resistance among patients with wound infection in ethiopia: a systematic review and meta-analysis	<Go to ISI>://WOS:000892866800012	10.1016/j.jgar.2021.10.025	exlouded due to Duplication
B. L. Chen	2018	complex pollution of antibiotic resistance genes due to beta-lactam and aminoglycoside use in aquaculture farming	https://www.embase.com/search/results?subaction=viewrecord&id=L620553276&from=exporthttp://dx.doi.org/10.1016/j.watres.2018.02.003	10.1016/j.watres.2018.02.003	exclouded due to lack of information about mycobacteriom
B. L. Chen	2018	complex pollution of antibiotic resistance genes due to beta-lactam and aminoglycoside use in aquaculture farming	https://www.scopus.com/inward/record.uri?eid=2-s2.0-85041427983&doi=10.1016%2fj.watres.2018.02.003&partnerID=40&md5=647cda482bfe3503a2f4a42557a87624	10.1016/j.watres.2018.02.003	exlouded due to Duplication
C. C. L. Chen	2020	comparison of the effect of clarithromycin triple therapy with or without n-acetylcysteine in the eradication of helicobacter pylori: a randomized controlled trial	https://www.embase.com/search/results?subaction=viewrecord&id=L2005736853&from=exporthttp://dx.doi.org/10.1177/1756284820927306	10.1177/1756284820927306	exclouded due to study type
C. C. L. Chen	2020	comparison of the effect of clarithromycin triple therapy with or without n-acetylcysteine in the eradication of helicobacter pylori: a randomized controlled trial	https://www.scopus.com/inward/record.uri?eid=2-s2.0-85089157920&doi=10.1177%2f1756284820927306&partnerID=40&md5=9d5d808e75f9d58777c8f5d4aaa2d69d	10.1177/1756284820927306	exlouded due to Duplication
F. E. W. Chen	2023	point-of-care amenable detection of mycoplasma genitalium and its antibiotic resistance mutations	https://www.embase.com/search/results?subaction=viewrecord&id=L640872112&from=exporthttp://dx.doi.org/10.1021/acssensors.2c02630	10.1021/acssensors.2c02630	exclouded due to lack of information about mycobacteriom
F. E. W. Chen	2023	point-of-care amenable detection of mycoplasma genitalium and its antibiotic resistance mutations	https://www.scopus.com/inward/record.uri?eid=2-s2.0-85151139795&doi=10.1021%2facssensors.2c02630&partnerID=40&md5=5dccd0a6a2b3ce14a7c831f1d4fc995d	10.1021/acssensors.2c02630	exlouded due to Duplication
H. B. W. Chen	2019	molecular characteristics of oxazolidinone resistance in enterococci from a multicenter study in china	<Go to ISI>://WOS:000475535700003	10.1186/s12866-019-1537-0	exclouded due to lack of information about mycobacteriom
H. W. Chen	2019	molecular characteristics of oxazolidinone resistance in enterococci from a multicenter study in china	https://www.scopus.com/inward/record.uri?eid=2-s2.0-85068918269&doi=10.1186%2fs12866-019-1537-0&partnerID=40&md5=2a3dab679189927b70000c5dc59132fe	10.1186/s12866-019-1537-0	exlouded due to Duplication
L. F. Chen	2018	trends in dacryocystitis in china	https://www.embase.com/search/results?subaction=viewrecord&id=L623111661&from=exporthttp://dx.doi.org/10.1097/MD.0000000000011318	10.1097/md.0000000000011318	exclouded due to lack of information about mycobacteriom
L. F. Chen	2018	trends in dacryocystitis in china	https://www.scopus.com/inward/record.uri?eid=2-s2.0-85049894136&doi=10.1097%2fMD.0000000000011318&partnerID=40&md5=a400436d7dbcaa95f6b582743dbf38e7	10.1097/md.0000000000011318	exlouded due to Duplication
S. Z. Chen	2020	distribution and antibiotic resistance profile of haemophilus influenzae strains isolated from children in children’s hospital of shanxi province during 2018	https://www.embase.com/search/results?subaction=viewrecord&id=L2007546659&from=exporthttp://dx.doi.org/10.16718/j.1009-7708.2020.01.013	10.16718/j.1009-7708.2020.01.013	exclouded due to language
S. Z. Chen	2020	distribution and antibiotic resistance profile of haemophilus influenzae strains isolated from children in children’s hospital of shanxi province during 2018	https://www.scopus.com/inward/record.uri?eid=2-s2.0-85108251057&doi=10.16718%2fj.1009-7708.2020.01.013&partnerID=40&md5=0394f2bbe26e760f7740834594f4266d	10.16718/j.1009-7708.2020.01.013	exlouded due to Duplication
Y. B. G. Chen	2018	molecular epidemiology and antimicrobial susceptibility of clostridium difficile isolated from hospitals during a 4-year period in china	https://www.embase.com/search/results?subaction=viewrecord&id=L620005623&from=exporthttp://dx.doi.org/10.1099/jmm.0.000646	10.1099/jmm.0.000646	exclouded due to lack of information about mycobacteriom
Y. B. G. Chen	2018	molecular epidemiology and antimicrobial susceptibility of clostridium difficile isolated from hospitals during a 4-year period in china	https://www.scopus.com/inward/record.uri?eid=2-s2.0-85039559775&doi=10.1099%2fjmm.0.000646&partnerID=40&md5=b831112138b51f3755f205bbe68f407f	10.1099/jmm.0.000646	exlouded due to Duplication
Y. C. H. Chen	2020	macrolide-resistant mycoplasma pneumoniae infections in pediatric community-acquired pneumonia	https://www.embase.com/search/results?subaction=viewrecord&id=L2006843410&from=exporthttp://dx.doi.org/10.3201/eid2607.200017	10.3201/eid2607.200017	exclouded due to lack of information about mycobacteriom
Y. C. H. Chen	2020	macrolide-resistant mycoplasma pneumoniae infections in pediatric community-acquired pneumonia	https://www.scopus.com/inward/record.uri?eid=2-s2.0-85086858076&doi=10.3201%2feid2607.200017&partnerID=40&md5=09f3a6cb5ba338c5cc3105e8f9fc54bf	10.3201/eid2607.200017	exlouded due to Duplication
Y. S. Chen	2020	occurrence and fate of antibiotics, antimicrobial resistance determinants and potential human pathogens in a wastewater treatment plant and their effects on receiving waters in nanjing, china	https://www.scopus.com/inward/record.uri?eid=2-s2.0-85091245691&doi=10.1016%2fj.ecoenv.2020.111371&partnerID=40&md5=967999a09af100916b4772e435e0a3c8	10.1016/j.ecoenv.2020.111371	exclouded due to lack of information about mycobacteriom
Y. S. Chen	2020	occurrence and fate of antibiotics, antimicrobial resistance determinants and potential human pathogens in a wastewater treatment plant and their effects on receiving waters in nanjing, china	<Go to ISI>://WOS:000582222400067	10.1016/j.ecoenv.2020.111371	exlouded due to Duplication
Y. S. X. Chen	2015	pharmaceutical compounds in aquatic environment in china: locally screening and environmental risk assessment	<Go to ISI>://WOS:000354270200003	10.1007/s11783-014-0653-1	exclouded due to lack of information about mycobacteriom
Y. X. Chen	2015	pharmaceutical compounds in aquatic environment in china: locally screening and environmental risk assessment	https://www.scopus.com/inward/record.uri?eid=2-s2.0-84893696759&doi=10.1007%2fs11783-014-0653-1&partnerID=40&md5=93214bb27f6329ea4e43e685a1954c06	10.1007/s11783-014-0653-1	exlouded due to Duplication
Z. W. Z. Chen	2020	an analysis of the rational application and characteristics of antibiotics in a pediatric outpatient department	<Go to ISI>://WOS:000530042400060	NA	exclouded due to lack of information about mycobacteriom
Z. Z. Chen	2020	an analysis of the rational application and characteristics of antibiotics in a pediatric outpatient department	https://www.embase.com/search/results?subaction=viewrecord&id=L2004238528&from=export	NA	exlouded due to Duplication
X. D.-P. Cheng	2020	removal of antibiotic resistance genes in an algal-based wastewater treatment system employing galdieria sulphuraria: a comparative study	https://www.embase.com/search/results?subaction=viewrecord&id=L2004087376&from=exporthttp://dx.doi.org/10.1016/j.scitotenv.2019.134435	10.1016/j.scitotenv.2019.134435	exclouded due to lack of information about mycobacteriom
X. D.-P. Cheng	2020	removal of antibiotic resistance genes in an algal-based wastewater treatment system employing galdieria sulphuraria: a comparative study	https://www.scopus.com/inward/record.uri?eid=2-s2.0-85076599624&doi=10.1016%2fj.scitotenv.2019.134435&partnerID=40&md5=bcf0f3cc9bd8f729f8d8ca18a83abbba	10.1016/j.scitotenv.2019.134435	exlouded due to Duplication
Y. S. S. Cheng	2019	repurposing screen identifies unconventional drugs with activity against multidrug resistant acinetobacter baumannii	https://www.embase.com/search/results?subaction=viewrecord&id=L627170554&from=exporthttp://dx.doi.org/10.3389/fcimb.2018.00438	10.3389/fcimb.2018.00438	exclouded due to lack of information about mycobacteriom
Y. S. S. Cheng	2019	repurposing screen identifies unconventional drugs with activity against multidrug resistant acinetobacter baumannii	https://www.scopus.com/inward/record.uri?eid=2-s2.0-85060133199&doi=10.3389%2ffcimb.2018.00438&partnerID=40&md5=7ffb3ad1f8fb67290f1a25250e2af9dc	10.3389/fcimb.2018.00438	exlouded due to Duplication
Z. Q. Cheng	2020	antibiotic resistance and molecular epidemiological characteristics of streptococcus agalactiae isolated from pregnant women in guangzhou, south china	https://www.embase.com/search/results?subaction=viewrecord&id=L2005932201&from=exporthttp://dx.doi.org/10.1155/2020/1368942	10.1155/2020/1368942	exclouded due to lack of information about mycobacteriom
Z. Q. Cheng	2020	antibiotic resistance and molecular epidemiological characteristics of streptococcus agalactiae isolated from pregnant women in guangzhou, south china	https://www.scopus.com/inward/record.uri?eid=2-s2.0-85085035185&doi=10.1155%2f2020%2f1368942&partnerID=40&md5=661ace8c62f23445f3a01004c1b71ede	10.1155/2020/1368942	exlouded due to Duplication
Z. R. Cheng	2022	simultaneous elimination of antibiotics and antibiotics resistance genes in nitritation of source-separated urine	https://www.scopus.com/inward/record.uri?eid=2-s2.0-85133296547&doi=10.1016%2fj.jhazmat.2022.129369&partnerID=40&md5=8b336289c25c327d0470ed1fee68562d	10.1016/j.jhazmat.2022.129369	exclouded due to lack of information about mycobacteriom
Z. R. Cheng	2022	simultaneous elimination of antibiotics and antibiotics resistance genes in nitritation of source-separated urine	<Go to ISI>://WOS:000830139800003	10.1016/j.jhazmat.2022.129369	exlouded due to Duplication
M. A. J. Chernesky	2017	mycoplasma genitalium antibiotic resistance-mediating mutations in canadian women with or without chlamydia trachomatis infection	https://www.embase.com/search/results?subaction=viewrecord&id=L615376279&from=exporthttp://dx.doi.org/10.1097/OLQ.0000000000000617	10.1097/olq.0000000000000617	exclouded due to lack of information about mycobacteriom
M. A. J. Chernesky	2017	mycoplasma genitalium antibiotic resistance-mediating mutations in canadian women with or without chlamydia trachomatis infection	https://www.scopus.com/inward/record.uri?eid=2-s2.0-85017474817&doi=10.1097%2fOLQ.0000000000000617&partnerID=40&md5=f60261c29e04e93253eb671887eb7132	10.1097/olq.0000000000000617	exlouded due to Duplication
T. V. I. Chestnova	2022	analysis of mycoplasma pneumoniae antibiotic resistance based on data obtained in the tula region	https://www.embase.com/search/results?subaction=viewrecord&id=L2016562908&from=exporthttp://dx.doi.org/10.20953/1729-9225-2022-1-127-130	10.20953/1729-9225-2022-1-127-130	exclouded due to lack of information about mycobacteriom
T. V. I. Chestnova	2022	analysis of mycoplasma pneumoniae antibiotic resistance based on data obtained in the tula region	https://www.scopus.com/inward/record.uri?eid=2-s2.0-85131779699&doi=10.20953%2f1729-9225-2022-1-127-130&partnerID=40&md5=d39b4ed176122c6769789c93ce226cdf	10.20953/1729-9225-2022-1-127-130	exlouded due to Duplication
W. D. L. Chey	2017	acg clinical guideline: treatment of helicobacter pylori infection	https://www.embase.com/search/results?subaction=viewrecord&id=L614057511&from=exporthttp://dx.doi.org/10.1038/ajg.2016.563	10.1038/ajg.2016.563	exclouded due to lack of information about mycobacteriom
W. D. L. Chey	2017	acg clinical guideline: treatment of helicobacter pylori infection	https://www.scopus.com/inward/record.uri?eid=2-s2.0-85009186253&doi=10.1038%2fajg.2016.563&partnerID=40&md5=036d651c75137e4dd7f63b3bb1f6a4bd	10.1038/ajg.2016.563	exlouded due to Duplication
M. O. Chibwe	2023	a review of antibiotic resistance among campylobacter species in human, animal, and water sources in south africa: a one health approach	https://www.embase.com/search/results?subaction=viewrecord&id=L2023797127&from=exporthttp://dx.doi.org/10.2166/wh.2022.146	10.2166/wh.2022.146	exclouded due to study type
M. O. Chibwe	2023	a review of antibiotic resistance among campylobacter species in human, animal, and water sources in south africa: a one health approach	https://www.scopus.com/inward/record.uri?eid=2-s2.0-85147092561&doi=10.2166%2fwh.2022.146&partnerID=40&md5=7d9b073811c753e943372eacf0319eef	10.2166/wh.2022.146	exlouded due to Duplication
L. M. N. Chiesa	2018	suitability of feathers as control matrix for antimicrobial treatments detection compared to muscle and liver of broilers	https://www.scopus.com/inward/record.uri?eid=2-s2.0-85045710363&doi=10.1016%2fj.foodcont.2018.04.002&partnerID=40&md5=5ce08b4f127c06c710dc2f740419631b	10.1016/j.foodcont.2018.04.002	exclouded due to food sample
L. M. N. Chiesa	2018	suitability of feathers as control matrix for antimicrobial treatments detection compared to muscle and liver of broilers	<Go to ISI>://WOS:000435057800033	10.1016/j.foodcont.2018.04.002	exlouded due to Duplication
G. S. N. Chilambi	2021	genomic and phenotypic diversity of enterococcus faecalis isolated from endophthalmitis	https://www.embase.com/search/results?subaction=viewrecord&id=L2011687211&from=exporthttp://dx.doi.org/10.1371/journal.pone.0250084	10.1371/journal.pone.0250084	exclouded due to lack of information about mycobacteriom
G. S. N. Chilambi	2021	genomic and phenotypic diversity of enterococcus faecalis isolated from endophthalmitis	https://www.scopus.com/inward/record.uri?eid=2-s2.0-85104152474&doi=10.1371%2fjournal.pone.0250084&partnerID=40&md5=5deaf9e8731b4f9092339fa322146fae	10.1371/journal.pone.0250084	exlouded due to Duplication
C. H. P. Chilton	2018	microbiologic factors affecting clostridium difficile recurrence	https://www.embase.com/search/results?subaction=viewrecord&id=L2000596823&from=exporthttp://dx.doi.org/10.1016/j.cmi.2017.11.017	10.1016/j.cmi.2017.11.017	exclouded due to lack of information about mycobacteriom
C. H. P. Chilton	2018	microbiologic factors affecting clostridium difficile recurrence	https://www.scopus.com/inward/record.uri?eid=2-s2.0-85044346015&doi=10.1016%2fj.cmi.2017.11.017&partnerID=40&md5=495bbf9b844912d46ab20102e7e77c51	10.1016/j.cmi.2017.11.017	exlouded due to Duplication
M. L. Chironna	2016	clonal spread of a unique strain of macrolide-resistant mycoplasma pneumoniae within a single family in italy	https://www.embase.com/search/results?subaction=viewrecord&id=L609422933&from=exporthttp://dx.doi.org/10.1097/MD.0000000000003160	10.1097/md.0000000000003160	exclouded due to lack of information about mycobacteriom
M. L. Chironna	2016	clonal spread of a unique strain of macrolide-resistant mycoplasma pneumoniae within a single family in italy	https://www.scopus.com/inward/record.uri?eid=2-s2.0-84962019775&doi=10.1097%2fMD.0000000000003160&partnerID=40&md5=0d29f5b1fa76b312ce8feeb3a584a9df	10.1097/md.0000000000003160	exlouded due to Duplication
H. S. B. Choi	2017	peritoneal dialysis-related peritonitis caused by microbacterium paraoxydans	https://www.embase.com/search/results?subaction=viewrecord&id=L615033748&from=exporthttp://dx.doi.org/10.7883/yoken.JJID.2016.004	10.7883/yoken.jjid.2016.004	exclouded due to lack of information about mycobacteriom
H. S. B. Choi	2017	peritoneal dialysis-related peritonitis caused by microbacterium paraoxydans	https://www.scopus.com/inward/record.uri?eid=2-s2.0-85016192837&doi=10.7883%2fyoken.JJID.2016.004&partnerID=40&md5=25f7053c4fdc012d4908d06fb3ade18f	10.7883/yoken.jjid.2016.004	exlouded due to Duplication
J. H. L. Choi	2021	antimicrobial resistance and molecular analysis of staphylococcus aureus in staphylococcal scalded skin syndrome among children in korea	https://www.embase.com/search/results?subaction=viewrecord&id=L634056644&from=exporthttp://dx.doi.org/10.3346/jkms.2021.36.e22	10.3346/jkms.2021.36.e22	exclouded due to lack of information about mycobacteriom
J. H. L. Choi	2021	antimicrobial resistance and molecular analysis of staphylococcus aureus in staphylococcal scalded skin syndrome among children in korea	https://www.scopus.com/inward/record.uri?eid=2-s2.0-85100126700&doi=10.3346%2fjkms.2021.36.e22&partnerID=40&md5=260fa7a516b7f2f413cc68faa4bc5e30	10.3346/jkms.2021.36.e22	exlouded due to Duplication
J. J. Choi	2021	development of novel peptides for the antimicrobial combination therapy against carbapenem-resistant acinetobacter baumannii infection	https://www.embase.com/search/results?subaction=viewrecord&id=L2014394110&from=exporthttp://dx.doi.org/10.3390/pharmaceutics13111800	10.3390/pharmaceutics13111800	exclouded due to study on animal sample
J. J. Choi	2021	development of novel peptides for the antimicrobial combination therapy against carbapenem-resistant acinetobacter baumannii infection	https://www.scopus.com/inward/record.uri?eid=2-s2.0-85118398996&doi=10.3390%2fpharmaceutics13111800&partnerID=40&md5=19897d0210854ec8810d0cd69f1033a6	10.3390/pharmaceutics13111800	exlouded due to Duplication
Y. I. L. Choi	2021	therapeutic potential of sitafloxacin as a new drug candidate for helicobacter eradication in korea: an in vitro culture-based study	https://www.embase.com/search/results?subaction=viewrecord&id=L2014331942&from=exporthttp://dx.doi.org/10.3390/antibiotics10101242	10.3390/antibiotics10101242	exclouded due to lack of information about mycobacteriom
Y. I. L. Choi	2021	therapeutic potential of sitafloxacin as a new drug candidate for helicobacter eradication in korea: an in vitro culture-based study	https://www.scopus.com/inward/record.uri?eid=2-s2.0-85118185055&doi=10.3390%2fantibiotics10101242&partnerID=40&md5=26327842c3fb004cf5706bf12789a17b	10.3390/antibiotics10101242	exlouded due to Duplication
P. K. Chopjitt	2021	whole genome analysis of extensively drug-resistant acinetobacter baumannii clinical isolates in thailand	https://www.embase.com/search/results?subaction=viewrecord&id=L2014151275&from=exporthttp://dx.doi.org/10.2174/1871526520999201116201911	10.2174/1871526520999201116201911	exclouded due to lack of information about mycobacteriom
P. K. Chopjitt	2021	whole genome analysis of extensively drug-resistant acinetobacter baumannii clinical isolates in thailand	https://www.scopus.com/inward/record.uri?eid=2-s2.0-85103499463&doi=10.2174%2f1871526520999201116201911&partnerID=40&md5=02a977ec1b7004a480b4f3113e06074a	10.2174/1871526520999201116201911	exlouded due to Duplication
V. C. Y. K. Chow	2017	surveillance of antibiotic resistance among common clostridium difficile ribotypes in hong kong	https://www.embase.com/search/results?subaction=viewrecord&id=L628329418&from=exporthttp://dx.doi.org/10.1038/s41598-017-17523-7	10.1038/s41598-017-17523-7	exclouded due to lack of information about mycobacteriom
V. C. Y. K. Chow	2017	surveillance of antibiotic resistance among common clostridium difficile ribotypes in hong kong	https://www.scopus.com/inward/record.uri?eid=2-s2.0-85037632048&doi=10.1038%2fs41598-017-17523-7&partnerID=40&md5=169672195b2fd01064e1d9daa75216cc	10.1038/s41598-017-17523-7	exlouded due to Duplication
A. J. F. A. Christmas	2015	which treatment strategy to pneumonia directly at hospital admission?	https://www.embase.com/search/results?subaction=viewrecord&id=L606016302&from=export	NA	exclouded due to lack of information about mycobacteriom
A. J. F. A. Christmas	2015	which treatment strategy to pneumonia directly at hospital admission?	https://www.scopus.com/inward/record.uri?eid=2-s2.0-84941554283&partnerID=40&md5=fcf5dc77ea31251599ec0d94bec0339e	NA	exlouded due to Duplication
A. W. Chu	2020	molecular detection of h. pylori antibiotic-resistant genes and molecular docking analysis	https://www.embase.com/search/results?subaction=viewrecord&id=L2004646737&from=exporthttp://dx.doi.org/10.1096/fj.201900774R	10.1096/fj.201900774r	exclouded due to lack of information about mycobacteriom
A. W. Chu	2020	molecular detection of h. pylori antibiotic-resistant genes and molecular docking analysis	https://www.scopus.com/inward/record.uri?eid=2-s2.0-85077757056&doi=10.1096%2ffj.201900774R&partnerID=40&md5=d80929049adb517043541da6475c668a	10.1096/fj.201900774r	exlouded due to Duplication
E. A. Chukeatirote	2016	a taxonomic study of bacillus sp. strain s1-13 isolated from terasi, an indonesian shrimp paste	https://www.scopus.com/inward/record.uri?eid=2-s2.0-85097677524&partnerID=40&md5=f93f806281e453086fd8b38887d7ccf0	NA	exclouded due to study on animal sample
E. A. Chukeatirote	2016	a taxonomic study of bacillus sp. strain s1-13 isolated from terasi, an indonesian shrimp paste	https://www.scopus.com/inward/record.uri?eid=2-s2.0-85006991186&partnerID=40&md5=685592206cc8db6bb5d99dbbf9318ac2	NA	exlouded due to Duplication
C. R. W. Chung	2021	mdrsa: a web based-tool for rapid identification of multidrug resistant staphylococcus aureus based on matrix-assisted laser desorption ionization-time of flight mass spectrometry	https://www.embase.com/search/results?subaction=viewrecord&id=L636657164&from=exporthttp://dx.doi.org/10.3389/fmicb.2021.766206	10.3389/fmicb.2021.766206	exclouded due to lack of information about mycobacteriom
C. R. W. Chung	2021	mdrsa: a web based-tool for rapid identification of multidrug resistant staphylococcus aureus based on matrix-assisted laser desorption ionization-time of flight mass spectrometry	https://www.scopus.com/inward/record.uri?eid=2-s2.0-85121358852&doi=10.3389%2ffmicb.2021.766206&partnerID=40&md5=fc581b743158f3b4c06c7c42d2022860	10.3389/fmicb.2021.766206	exlouded due to Duplication
D. S. T. Churgin	2018	multi-drug resistant mycobacterium chelonae scleral buckle infection	https://www.embase.com/search/results?subaction=viewrecord&id=L2000632586&from=exporthttp://dx.doi.org/10.1016/j.ajoc.2018.04.004	10.1016/j.ajoc.2018.04.004	exclouded due to lack of information about resistance or susceptibility
D. S. T. Churgin	2018	multi-drug resistant mycobacterium chelonae scleral buckle infection	https://www.scopus.com/inward/record.uri?eid=2-s2.0-85045035356&doi=10.1016%2fj.ajoc.2018.04.004&partnerID=40&md5=fec05addbd906758eced20d3b5adf855	10.1016/j.ajoc.2018.04.004	exlouded due to Duplication
G. K.-K. Cieniuch	2019	game animals as a reservoir of rarely recorded opportunistic bacteria	https://www.scopus.com/inward/record.uri?eid=2-s2.0-85086254054&doi=10.5604%2f01.3001.0013.7521&partnerID=40&md5=b56566e1f7ffff103ab988876a265535	10.5604/01.3001.0013.7521	exclouded due to food sample
G. K.-K. Cieniuch	2019	game animals as a reservoir of rarely recorded opportunistic bacteria	<Go to ISI>://WOS:000519618100001	10.5604/01.3001.0013.7521	exlouded due to Duplication
N. T.-D. Çiftçi	2019	prevalence and antimicrobial susceptibility of campylobacter and salmonella species in patients with acute gastroenteritis	https://www.embase.com/search/results?subaction=viewrecord&id=L2002357052&from=exporthttp://dx.doi.org/10.5152/kd.2019.30	10.5152/kd.2019.30	exclouded due to language
N. T.-D. Çiftçi	2019	prevalence and antimicrobial susceptibility of campylobacter and salmonella species in patients with acute gastroenteritis	https://www.scopus.com/inward/record.uri?eid=2-s2.0-85070981882&doi=10.5152%2fkd.2019.30&partnerID=40&md5=25121d204980f675315f3bdd83f1574d	10.5152/kd.2019.30	exlouded due to Duplication
A. D.-M. Clavería	2022	interrupted time series analysis of pediatric infectious diseases and the consumption of antibiotics in an atlantic european region during the sars-cov-2 pandemic	https://www.scopus.com/inward/record.uri?eid=2-s2.0-85125042754&doi=10.3390%2fantibiotics11020264&partnerID=40&md5=f69c0f904d8e82ccc788d2612d82fa7c	10.3390/antibiotics11020264	exclouded due to lack of information about mycobacteriom
A. D.-M. Claveria	2022	interrupted time series analysis of pediatric infectious diseases and the consumption of antibiotics in an atlantic european region during the sars-cov-2 pandemic	<Go to ISI>://WOS:000767007800001	10.3390/antibiotics11020264	exlouded due to Duplication
E. D. Cohen	2020	emergence of new variants of antibiotic resistance genomic islands among multidrug-resistant salmonella enterica in poultry	https://www.embase.com/search/results?subaction=viewrecord&id=L629850355&from=exporthttp://dx.doi.org/10.1111/1462-2920.14858	10.1111/1462-2920.14858	exclouded due to study on animal sample
E. D. Cohen	2020	emergence of new variants of antibiotic resistance genomic islands among multidrug-resistant salmonella enterica in poultry	https://www.scopus.com/inward/record.uri?eid=2-s2.0-85076206497&doi=10.1111%2f1462-2920.14858&partnerID=40&md5=41533fa56c935ce697b6c5ba9a3deb6a	10.1111/1462-2920.14858	exlouded due to Duplication
A. B. Cointe	2020	escherichia coli o80 hybrid pathotype strains producing shiga toxin and esbl: molecular characterization and potential therapeutic options	https://www.embase.com/search/results?subaction=viewrecord&id=L631188778&from=exporthttp://dx.doi.org/10.1093/jac/dkz484	10.1093/jac/dkz484	exclouded due to lack of information about mycobacteriom
A. B. Cointe	2020	escherichia coli o80 hybrid pathotype strains producing shiga toxin and esbl: molecular characterization and potential therapeutic options	https://www.scopus.com/inward/record.uri?eid=2-s2.0-85079345970&doi=10.1093%2fjac%2fdkz484&partnerID=40&md5=1a9d5a5049bdb28e1b75654c3014de4f	10.1093/jac/dkz484	exlouded due to Duplication
A. H. Coleman	2022	in vitro inhibition of respiratory pathogens by lactobacillus and alpha haemolytic streptococci from aboriginal and torres strait islander children	https://www.embase.com/search/results?subaction=viewrecord&id=L2014113356&from=exporthttp://dx.doi.org/10.1111/jam.15320	10.1111/jam.15320	exclouded due to lack of information about mycobacteriom
A. H. Coleman	2022	in vitro inhibition of respiratory pathogens by lactobacillus and alpha haemolytic streptococci from aboriginal and torres strait islander children	<Go to ISI>://WOS:000714181200001	10.1111/jam.15320	exlouded due to Duplication
S. R. B. Coleman	2020	multidrug adaptive resistance of pseudomonas aeruginosa swarming cells	https://www.embase.com/search/results?subaction=viewrecord&id=L2005049334&from=exporthttp://dx.doi.org/10.1128/AAC.01999-19	10.1128/aac.01999-19	exclouded due to lack of information about mycobacteriom
S. R. B. Coleman	2020	multidrug adaptive resistance of pseudomonas aeruginosa swarming cells	https://www.scopus.com/inward/record.uri?eid=2-s2.0-85079862490&doi=10.1128%2fAAC.01999-19&partnerID=40&md5=328bbf3b0851827692f9ca3b34b8c3d0	10.1128/aac.01999-19	exlouded due to Duplication
L. C. Collineau	2018	risk ranking of antimicrobial-resistant hazards found in meat in switzerland	https://www.scopus.com/inward/record.uri?eid=2-s2.0-85046483193&doi=10.1111%2frisa.12901&partnerID=40&md5=ab3490aaae707ee40872507fd7fbec7d	10.1111/risa.12901	exclouded due to study on animal sample
L. C. Collineau	2018	risk ranking of antimicrobial-resistant hazards found in meat in switzerland	<Go to ISI>://WOS:000432031800015	10.1111/risa.12901	exlouded due to Duplication
J. L. A. Congilosi	2021	review on the fate of antimicrobials, antimicrobial resistance genes, and other micropollutants in manure during enhanced anaerobic digestion and composting	https://www.scopus.com/inward/record.uri?eid=2-s2.0-85095615520&doi=10.1016%2fj.jhazmat.2020.123634&partnerID=40&md5=289a1a11bea478cd3c4959a1cde700b4	10.1016/j.jhazmat.2020.123634	exclouded due to study type
J. L. A. Congilosi	2021	review on the fate of antimicrobials, antimicrobial resistance genes, and other micropollutants in manure during enhanced anaerobic digestion and composting	<Go to ISI>://WOS:000616159000004	10.1016/j.jhazmat.2020.143634	exlouded due to Duplication
G. K. Conrads	2021	the antimicrobial susceptibility of porphyromonas gingivalis: genetic repertoire, global phenotype, and review of the literature	https://www.embase.com/search/results?subaction=viewrecord&id=L2015303313&from=exporthttp://dx.doi.org/10.3390/antibiotics10121438	10.3390/antibiotics10121438	exclouded due to study type
G. K. Conrads	2021	the antimicrobial susceptibility of porphyromonas gingivalis: genetic repertoire, global phenotype, and review of the literature	https://www.scopus.com/inward/record.uri?eid=2-s2.0-85122962422&doi=10.3390%2fantibiotics10121438&partnerID=40&md5=dfcce9a31df0432dccb1d095f5c2b3ee	10.3390/antibiotics10121438	exlouded due to Duplication
N. T. Coolen-Allou	2018	clinical, radiological, and microbiological characteristics of mycobacterium simiae infection in 97 patients	https://www.embase.com/search/results?subaction=viewrecord&id=L622692200&from=exporthttp://dx.doi.org/10.1128/AAC.00395-18	10.1128/aac.00395-18	exclouded due to lack of information about resistance or susceptibility
N. T. Coolen-Allou	2018	clinical, radiological, and microbiological characteristics of mycobacterium simiae infection in 97 patients	https://www.scopus.com/inward/record.uri?eid=2-s2.0-85049036943&doi=10.1128%2fAAC.00395-18&partnerID=40&md5=525af2b44735719740fce1307667e219	10.1128/aac.00395-18	exlouded due to Duplication
D. W. Corbett	2017	potentiation of antibiotic activity by a novel cationic peptide: potency and spectrum of activity of spr741	https://www.embase.com/search/results?subaction=viewrecord&id=L617512281&from=exporthttp://dx.doi.org/10.1128/AAC.00200-17	10.1128/aac.00200-17	exclouded due to lack of information about mycobacteriom
D. W. Corbett	2017	potentiation of antibiotic activity by a novel cationic peptide: potency and spectrum of activity of spr741	https://www.scopus.com/inward/record.uri?eid=2-s2.0-85026367284&doi=10.1128%2fAAC.00200-17&partnerID=40&md5=6efad03c267774c0541c2a8507d57c46	10.1128/aac.00200-17	exlouded due to Duplication
L. C. Corich	2019	neisseria gonorrhoeae ciprofloxacin-resistant strains were associated with chlamydia trachomatis coinfection	https://www.embase.com/search/results?subaction=viewrecord&id=L628275309&from=exporthttp://dx.doi.org/10.2217/fmb-2019-0015	10.2217/fmb-2019-0015	exclouded due to lack of information about mycobacteriom
L. C. Corich	2019	neisseria gonorrhoeae ciprofloxacin-resistant strains were associated with chlamydia trachomatis coinfection	https://www.scopus.com/inward/record.uri?eid=2-s2.0-85067837231&doi=10.2217%2ffmb-2019-0015&partnerID=40&md5=5f7a25a50bafc81a1f2bc9e108b1d544	10.2217/fmb-2019-0015	exlouded due to Duplication
J. P. Cornejo	2020	assessing antibiotic residues in poultry eggs from backyard production systems in chile, first approach to a non-addressed issue in farm animals	https://www.embase.com/search/results?subaction=viewrecord&id=L2004578771&from=exporthttp://dx.doi.org/10.3390/ani10061056	10.3390/ani10061056	exclouded due to study on animal sample
J. P. Cornejo	2020	assessing antibiotic residues in poultry eggs from backyard production systems in chile, first approach to a non-addressed issue in farm animals	https://www.scopus.com/inward/record.uri?eid=2-s2.0-85090100650&doi=10.3390%2fani10061056&partnerID=40&md5=85ddbbd0ec14233fd681044bb456efb3	10.3390/ani10061056	exlouded due to Duplication
O. P.-R. Correa-Jiménez	2016	high frequency of panton-valentine leukocidin in staphylococcus aureus causing pediatric infections in the city of cartagena-colombia	https://www.embase.com/search/results?subaction=viewrecord&id=L609104333&from=exporthttp://dx.doi.org/10.1016/j.jiph.2015.10.017	10.1016/j.jiph.2015.10.017	exclouded due to lack of information about mycobacteriom
O. P.-R. Correa-Jiménez	2016	high frequency of panton-valentine leukocidin in staphylococcus aureus causing pediatric infections in the city of cartagena-colombia	https://www.scopus.com/inward/record.uri?eid=2-s2.0-84961115604&doi=10.1016%2fj.jiph.2015.10.017&partnerID=40&md5=b258e6f23a53808024113bdccd692ffc	10.1016/j.jiph.2015.10.017	exlouded due to Duplication
A. M. Cosme	2017	antimicrobial susceptibility testing before first-line treatment for helicobacter pylori infection in patients with dual or triple antibiotic resistance	https://www.embase.com/search/results?subaction=viewrecord&id=L616399815&from=exporthttp://dx.doi.org/10.3748/wjg.v23.i18.3367	10.3748/wjg.v23.i18.3367	exclouded due to lack of information about mycobacteriom
A. M. Cosme	2017	antimicrobial susceptibility testing before first-line treatment for helicobacter pylori infection in patients with dual or triple antibiotic resistance	https://www.scopus.com/inward/record.uri?eid=2-s2.0-85019539099&doi=10.3748%2fwjg.v23.i18.3367&partnerID=40&md5=bb99a26bbaa44ab0b60b5ade3dfe0900	10.3748/wjg.v23.i18.3367	exlouded due to Duplication
D. V. S. P. Costa	2022	influence of binary toxin gene detection and decreased susceptibility to antibiotics among clostridioides difficile strains on disease severity: a single-center study	https://www.embase.com/search/results?subaction=viewrecord&id=L2019810859&from=exporthttp://dx.doi.org/10.1128/aac.00489-22	10.1128/aac.00489-22	exclouded due to lack of information about mycobacteriom
D. V. S. P. Costa	2022	influence of binary toxin gene detection and decreased susceptibility to antibiotics among clostridioides difficile strains on disease severity: a single-center study	https://www.scopus.com/inward/record.uri?eid=2-s2.0-85136222639&doi=10.1128%2faac.00489-22&partnerID=40&md5=db241cdfe7d47f810f43e0d3f6784e52	10.1128/aac.00489-22	exlouded due to Duplication
R. A. A. Costa	2015	raw tropical oysters as vehicles for multidrug-resistant vibrio parahaemolyticus	https://www.embase.com/search/results?subaction=viewrecord&id=L605346042&from=exporthttp://dx.doi.org/10.1590/S0036-46652015000300002	10.1590/s0036-46652015000300002	exclouded due to lack of information about mycobacteriom
R. A. A. Costa	2015	raw tropical oysters as vehicles for multidrug-resistant vibrio parahaemolyticus	https://www.scopus.com/inward/record.uri?eid=2-s2.0-84937687221&doi=10.1590%2fS0036-46652015000300002&partnerID=40&md5=dddf862ec83e874f3c24b89dbec8578f	10.1590/s0036-46652015000300002	exlouded due to Duplication
S. S. Costa	2017	efficacy and tolerability of culture-guided treatment for helicobacter pylori infection	https://www.embase.com/search/results?subaction=viewrecord&id=L618688362&from=exporthttp://dx.doi.org/10.1097/MEG.0000000000000960	10.1097/meg.0000000000000960	exclouded due to lack of information about mycobacteriom
S. S. Costa	2017	efficacy and tolerability of culture-guided treatment for helicobacter pylori infection	https://www.scopus.com/inward/record.uri?eid=2-s2.0-85030771022&doi=10.1097%2fMEG.0000000000000960&partnerID=40&md5=7bd418f8b212e2985b4f68a32d167a40	10.1097/meg.0000000000000960	exlouded due to Duplication
R. I. Creti	2017	neonatal group b streptococcus infections: prevention strategies, clinical and microbiologic characteristics in 7 years of surveillance	https://www.embase.com/search/results?subaction=viewrecord&id=L613409524&from=exporthttp://dx.doi.org/10.1097/INF.0000000000001414	10.1097/inf.0000000000001414	exclouded due to lack of information about mycobacteriom
R. I. Creti	2017	neonatal group b streptococcus infections: prevention strategies, clinical and microbiologic characteristics in 7 years of surveillance	https://www.scopus.com/inward/record.uri?eid=2-s2.0-84996605324&doi=10.1097%2fINF.0000000000001414&partnerID=40&md5=6778d29d3117fc537f2074b3fbff40a8	10.1097/inf.0000000000001414	exlouded due to Duplication
T. H. Cronenberg	2021	antibiotics modulate attractive interactions in bacterial colonies affecting survivability under combined treatment	https://www.scopus.com/inward/record.uri?eid=2-s2.0-85101346529&doi=10.1371%2fJOURNAL.PPAT.1009251&partnerID=40&md5=aa350639b9a1ad0258cd3ac84295841a	10.1371/journal.ppat.1009251	exclouded due to lack of information about mycobacteriom
T. H. Cronenberg	2021	antibiotics modulate attractive interactions in bacterial colonies affecting survivability under combined treatment	<Go to ISI>://WOS:000616412900004	10.1371/journal.ppat.1009251	exlouded due to Duplication
J. H. Y. Cui	2017	two cases of multi-antibiotic resistant cronobacter spp. infections of infants in china	https://www.embase.com/search/results?subaction=viewrecord&id=L619652928&from=exporthttp://dx.doi.org/10.3967/bes2017.079	10.3967/bes2017.079	exclouded due to lack of information about mycobacteriom
J. H. Y. Cui	2017	two cases of multi-antibiotic resistant cronobacter spp. infections of infants in china	https://www.scopus.com/inward/record.uri?eid=2-s2.0-85028343541&doi=10.3967%2fbes2017.079&partnerID=40&md5=94fe3166c7567aa5dd10449aaf01a831	10.3967/bes2017.079	exlouded due to Duplication
R. S. Cui	2021	correlation analysis among genotype resistance, phenotype resistance and eradication effect of helicobacter pylori	https://www.embase.com/search/results?subaction=viewrecord&id=L2007333499&from=exporthttp://dx.doi.org/10.2147/IDR.S305996	10.2147/idr.s305996	exclouded due to lack of information about mycobacteriom
R. S. Cui	2021	correlation analysis among genotype resistance, phenotype resistance and eradication effect of helicobacter pylori	https://www.scopus.com/inward/record.uri?eid=2-s2.0-85106957517&doi=10.2147%2fIDR.S305996&partnerID=40&md5=c25d65876bcfdab50d2c460b109086bb	10.2147/idr.s305996	exlouded due to Duplication
M. L. S.-S. Cummins	2020	whole-genome sequence analysis of an extensively drug-resistant salmonella enterica serovar agona isolate from an australian silver gull (chroicocephalus novaehollandiae) reveals the acquisition of multidrug resistance plasmids	https://www.embase.com/search/results?subaction=viewrecord&id=L2010438485&from=exporthttp://dx.doi.org/10.1128/mSphere.00743-20	10.1128/msphere.00743-20	exclouded due to lack of information about mycobacteriom
M. L. S.-S. Cummins	2020	whole-genome sequence analysis of an extensively drug-resistant salmonella enterica serovar agona isolate from an australian silver gull (chroicocephalus novaehollandiae) reveals the acquisition of multidrug resistance plasmids	https://www.scopus.com/inward/record.uri?eid=2-s2.0-85096818443&doi=10.1128%2fmSphere.00743-20&partnerID=40&md5=c55121a917248ba9551bc6ad74495951	10.1128/msphere.00743-20	exlouded due to Duplication
A. M. Cutts	2015	empirical antibiotic treatment for community-acquired pneumonia: new perspectives	https://www.embase.com/search/results?subaction=viewrecord&id=L605190739&from=exporthttp://dx.doi.org/10.1097/CPM.0000000000000099	10.1097/cpm.0000000000000099	exclouded due to lack of information about mycobacteriom
A. M. Cutts	2015	empirical antibiotic treatment for community-acquired pneumonia: new perspectives	https://www.scopus.com/inward/record.uri?eid=2-s2.0-84936995137&doi=10.1097%2fCPM.0000000000000099&partnerID=40&md5=6a69f5ed79765819972e7a85d4acf4fd	10.1097/cpm.0000000000000099	exlouded due to Duplication
Z. P. Cuvalova	2015	virulence factors and antimicrobial resistance of coagulase-negative staphylococci isolated from drinking water	https://www.scopus.com/inward/record.uri?eid=2-s2.0-84938595994&doi=10.1515%2fbiol-2015-0034&partnerID=40&md5=f76a5f956e3cc2b5b6acabc748a430ac	10.1515/biol-2015-0034	exclouded due to lack of information about mycobacteriom
Z. P. Cuvalová	2015	virulence factors and antimicrobial resistance of coagulase-negative staphylococci isolated from drinking water	<Go to ISI>://WOS:000371475600007	10.1515/biol-2015-0034	exlouded due to Duplication
M. H. Czatzkowska	2020	catchment scale analysis of occurrence of antibiotic resistance genes in treated wastewater	https://www.scopus.com/inward/record.uri?eid=2-s2.0-85070069536&doi=10.1016%2fj.ecohyd.2019.06.002&partnerID=40&md5=04b4a73b336a619140b487b0b6be20bb	10.1016/j.ecohyd.2019.06.002	exclouded due to lack of information about mycobacteriom
M. H. Czatzkowska	2020	catchment scale analysis of occurrence of antibiotic resistance genes in treated wastewater	<Go to ISI>://WOS:000514187600002	10.1016/j.ecohyd.2019.06.002	exlouded due to Duplication
J. Ś. Czerwiński	2017	effects of genetically modified maize and soybean meal on the diversity and activity of gut microbiota in broiler chicken	https://www.scopus.com/inward/record.uri?eid=2-s2.0-85029178417&partnerID=40&md5=2479df2cc9d9b2f1b4c9b7d2593019d4	NA	exclouded due to study on animal sample
J. S. Czerwinski	2017	effects of genetically modified maize and soybean meal on the diversity and activity of gut microbiota in broiler chicken	<Go to ISI>://WOS:000410770400006	NA	exlouded due to Duplication
R. M. D. Z. da Cruz	2020	synthesis and evaluation of 2-aminothiophene derivatives as staphylococcus aureus efflux pump inhibitors	https://www.embase.com/search/results?subaction=viewrecord&id=L2004562991&from=exporthttp://dx.doi.org/10.1002/cmdc.201900688	10.1002/cmdc.201900688	exclouded due to lack of information about mycobacteriom
R. M. D. Z. da Cruz	2020	synthesis and evaluation of 2-aminothiophene derivatives as staphylococcus aureus efflux pump inhibitors	https://www.scopus.com/inward/record.uri?eid=2-s2.0-85082738676&doi=10.1002%2fcmdc.201900688&partnerID=40&md5=ec09467210df9280a412d9b4dba78da9	10.1002/cmdc.201900688	exlouded due to Duplication
A. B. C.-M. da Silva	2023	carriage prevalence, serotype distribution, antimicrobial resistance, pspa typing and pilus islets of streptococcus pneumoniae isolated from adults living in a brazilian urban slum	https://www.embase.com/search/results?subaction=viewrecord&id=L2022322941&from=exporthttp://dx.doi.org/10.1016/j.vaccine.2023.01.034	10.1016/j.vaccine.2023.01.034	exclouded due to study on animal sample
A. B. C.-M. da Silva	2023	carriage prevalence, serotype distribution, antimicrobial resistance, pspa typing and pilus islets of streptococcus pneumoniae isolated from adults living in a brazilian urban slum	https://www.scopus.com/inward/record.uri?eid=2-s2.0-85146600238&doi=10.1016%2fj.vaccine.2023.01.034&partnerID=40&md5=23e183cc5764a5830919861401415f64	10.1016/j.vaccine.2023.01.034	exlouded due to Duplication
A. C. A. M. da Silva	2021	gas chromatography coupled to mass spectrometry (gc-ms) characterization and evaluation of antibacterial bioactivities of the essential oils from piper arboreum aubl., piper aduncum l. e piper gaudichaudianum kunth	https://www.embase.com/search/results?subaction=viewrecord&id=L632373268&from=exporthttp://dx.doi.org/10.1515/znc-2020-0045	10.1515/znc-2020-0045	exclouded due to lack of information about mycobacteriom
A. C. A. M. Da Silva	2021	gas chromatography coupled to mass spectrometry (gc-ms) characterization and evaluation of antibacterial bioactivities of the essential oils from piper arboreum aubl., piper aduncum l. e piper gaudichaudianum kunth	https://www.scopus.com/inward/record.uri?eid=2-s2.0-85091384129&doi=10.1515%2fznc-2020-0045&partnerID=40&md5=ca6b924b7c970bc235ec32c430b0b137	10.1515/znc-2020-0045	exlouded due to Duplication
S. S. L. Daher	2021	synthesis, biological evaluation, and computational analysis of biaryl side-chain analogs of solithromycin	https://www.scopus.com/inward/record.uri?eid=2-s2.0-85114162637&doi=10.1002%2fcmdc.202100435&partnerID=40&md5=588d3061cbafb56a5f16b2a2fe1bcd9e	10.1002/cmdc.202100435	exclouded due to lack of information about mycobacteriom
S. S. L. Daher	2021	synthesis, biological evaluation, and computational analysis of biaryl side-chain analogs of solithromycin	<Go to ISI>://WOS:000692477500001	10.1002/cmdc.202100435	exlouded due to Duplication
S. M. Dahiya	2019	current antibiotic use in the treatment of enteric fever in children	https://www.scopus.com/inward/record.uri?eid=2-s2.0-85067133070&doi=10.4103%2fijmr.IJMR_199_18&partnerID=40&md5=51bdfc81394111cb5938ed6b6da2697a	10.4103/ijmr.ijmr_199_18	exclouded due to lack of information about mycobacteriom
S. M. Dahiya	2019	current antibiotic use in the treatment of enteric fever in children	<Go to ISI>://WOS:000470897700021	10.4103/ijmr.ijmr_199_18	exlouded due to Duplication
F. F. L. Dai	2021	the treatment of macrolide-resistant mycoplasma pneumoniae pneumonia in children	https://www.scopus.com/inward/record.uri?eid=2-s2.0-85099023447&doi=10.1111%2fjcpt.13331&partnerID=40&md5=06fb57251590b1f02a53782f843632f8	10.1111/jcpt.13331	exclouded due to lack of information about mycobacteriom
F. F. L. Dai	2021	the treatment of macrolide-resistant mycoplasma pneumoniae pneumonia in children	<Go to ISI>://WOS:000604913300001	10.1111/jcpt.13331	exlouded due to Duplication
W. W. Dai	2019	an integrated respiratory microbial gene catalogue to better understand the microbial aetiology of mycoplasma pneumoniae pneumonia	https://www.embase.com/search/results?subaction=viewrecord&id=L631519382&from=exporthttp://dx.doi.org/10.1093/gigascience/giz093	10.1093/gigascience/giz093	exclouded due to lack of information about mycobacteriom
W. W. Dai	2019	an integrated respiratory microbial gene catalogue to better understand the microbial aetiology of mycoplasma pneumoniae pneumonia	https://www.scopus.com/inward/record.uri?eid=2-s2.0-85070935064&doi=10.1093%2fgigascience%2fgiz093&partnerID=40&md5=0f37a4f754a53e6e2d55e1ba8c3cd1ed	10.1093/gigascience/giz093	exlouded due to Duplication
N. Q. H. H. Dang	2020	high rates of clarithromycin and levofloxacin resistance of helicobacter pylori in patients with chronic gastritis in the south east area of vietnam	https://www.embase.com/search/results?subaction=viewrecord&id=L2007117687&from=exporthttp://dx.doi.org/10.1016/j.jgar.2020.06.007	10.1016/j.jgar.2020.06.007	exclouded due to lack of information about mycobacteriom
N. Q. H. H. Dang	2020	high rates of clarithromycin and levofloxacin resistance of helicobacter pylori in patients with chronic gastritis in the south east area of vietnam	https://www.scopus.com/inward/record.uri?eid=2-s2.0-85088150051&doi=10.1016%2fj.jgar.2020.06.007&partnerID=40&md5=5c69ea1fb83c28ce3817759fe30c400f	10.1016/j.jgar.2020.06.007	exlouded due to Duplication
M. S. Dangwetngam	2016	serotype distribution and antimicrobial susceptibilities of streptococcus agalactiae isolated from infected cultured tilapia (oreochromis niloticus) in thailand: nine-year perspective	https://www.embase.com/search/results?subaction=viewrecord&id=L609082554&from=exporthttp://dx.doi.org/10.1099/jmm.0.000213	10.1099/jmm.0.000213	exclouded due to study on animal sample
M. S. Dangwetngam	2016	serotype distribution and antimicrobial susceptibilities of streptococcus agalactiae isolated from infected cultured tilapia (oreochromis niloticus) in thailand: nine-year perspective	https://www.scopus.com/inward/record.uri?eid=2-s2.0-84960802813&doi=10.1099%2fjmm.0.000213&partnerID=40&md5=db1cbbdbbce9fdb693717e2dd428b415	10.1099/jmm.0.000213	exlouded due to Duplication
S. S. Daniel-Wayman	2019	amikacin exposure and susceptibility of macrolide-resistant mycobacterium abscessus	https://www.embase.com/search/results?subaction=viewrecord&id=L2002132229&from=exporthttp://dx.doi.org/10.1183/23120541.00154-2018	10.1183/23120541.00154-2018	exclouded due to lack of information about resistance or susceptibility
S. S. Daniel-Wayman	2019	amikacin exposure and susceptibility of macrolide-resistant mycobacterium abscessus	https://www.scopus.com/inward/record.uri?eid=2-s2.0-85091425123&doi=10.1183%2f23120541.00154-2018&partnerID=40&md5=23dc1609100e956134a37b6439e8aa38	10.1183/23120541.00154-2018	exlouded due to Duplication
M. K. Danielewski	2018	non-antibiotic use of antibiotics	https://www.embase.com/search/results?subaction=viewrecord&id=L2002107175&from=export	NA	exclouded due to language
M. K. Danielewski	2021	non-antibiotic use of antibiotics	https://www.embase.com/search/results?subaction=viewrecord&id=L2010725411&from=exporthttp://dx.doi.org/10.21307/pm-2018.57.4.301	10.21307/pm-2018.57.4.301	exclouded due to language
A. N. H. Dapgh	2019	detection of virulence and multidrug resistance operons in pseudomonas aeruginosa isolated from egyptian baladi sheep and goat	https://www.embase.com/search/results?subaction=viewrecord&id=L629809963&from=exporthttp://dx.doi.org/10.14202/vetworld.2019.1524-1528	10.14202/vetworld.2019.1524-1528	exclouded due to study on animal sample
A. N. H. Dapgh	2019	detection of virulence and multidrug resistance operons in pseudomonas aeruginosa isolated from egyptian baladi sheep and goat	https://www.scopus.com/inward/record.uri?eid=2-s2.0-85074894707&doi=10.14202%2fvetworld.2019.1524-1528&partnerID=40&md5=a9fc95f56bd474d8e479378e0a9aa78a	10.14202/vetworld.2019.1524-1528	exlouded due to Duplication
S. D. Darboe	2019	prevalence of panton-valentine leukocidin (pvl) and antimicrobial resistance in community-acquired clinical staphylococcus aureus in an urban gambian hospital: a 11-year period retrospective pilot study	https://www.embase.com/search/results?subaction=viewrecord&id=L628281301&from=exporthttp://dx.doi.org/10.3389/fcimb.2019.00170	10.3389/fcimb.2019.00170	exclouded due to lack of information about mycobacteriom
S. D. Darboe	2019	prevalence of panton-valentine leukocidin (pvl) and antimicrobial resistance in community-acquired clinical staphylococcus aureus in an urban gambian hospital: a 11-year period retrospective pilot study	https://www.scopus.com/inward/record.uri?eid=2-s2.0-85068168747&doi=10.3389%2ffcimb.2019.00170&partnerID=40&md5=92a857f8ebdd7fa541a42872a0c03035	10.3389/fcimb.2019.00170	exlouded due to Duplication
M. C. P. Das	2016	3-amino-4-aminoximidofurazan derivatives: small molecules possessing antimicrobial and antibiofilm activity against staphylococcus aureus and pseudomonas aeruginosa	https://www.embase.com/search/results?subaction=viewrecord&id=L609647167&from=exporthttp://dx.doi.org/10.1111/jam.13063	10.1111/jam.13063	exclouded due to lack of information about mycobacteriom
M. C. P. Das	2016	3-amino-4-aminoximidofurazan derivatives: small molecules possessing antimicrobial and antibiofilm activity against staphylococcus aureus and pseudomonas aeruginosa	https://www.scopus.com/inward/record.uri?eid=2-s2.0-84962513551&doi=10.1111%2fjam.13063&partnerID=40&md5=42742eb213f960e0e3a4193279f0c3aa	10.1111/jam.13063	exlouded due to Duplication
R. X. T. Davey	2019	the epidemiology of staphylococcus aureus skin and soft tissue infection in the southern barkly region of australia's northern territory in 2017	https://www.embase.com/search/results?subaction=viewrecord&id=L2001619147&from=exporthttp://dx.doi.org/10.1016/j.pathol.2018.11.010	10.1016/j.pathol.2018.11.010	exclouded due to lack of information about mycobacteriom
R. X. T. Davey	2019	the epidemiology of staphylococcus aureus skin and soft tissue infection in the southern barkly region of australia's northern territory in 2017	https://www.scopus.com/inward/record.uri?eid=2-s2.0-85061995903&doi=10.1016%2fj.pathol.2018.11.010&partnerID=40&md5=5fcc5daf933ef239a217ae0acfe6d1e8	10.1016/j.pathol.2018.11.010	exlouded due to Duplication
J. L. Dawan	2022	role of efflux pump-mediated antibiotic resistance in quorum sensing-regulated biofilm formation by salmonella typhimurium	https://www.embase.com/search/results?subaction=viewrecord&id=L2015563831&from=exporthttp://dx.doi.org/10.3390/pathogens11020147	10.3390/pathogens11020147	exclouded due to lack of information about mycobacteriom
J. L. Dawan	2022	role of efflux pump-mediated antibiotic resistance in quorum sensing-regulated biofilm formation by salmonella typhimurium	https://www.scopus.com/inward/record.uri?eid=2-s2.0-85123997522&doi=10.3390%2fpathogens11020147&partnerID=40&md5=f33aba0fd8fd346e407af7c8a5191cda	10.3390/pathogens11020147	exlouded due to Duplication
D. A. E. S. Dayao	2016	whole genome sequence analysis of pig respiratory bacterial pathogens with elevated minimum inhibitory concentrations for macrolides	https://www.scopus.com/inward/record.uri?eid=2-s2.0-84990914044&doi=10.1089%2fmdr.2015.0214&partnerID=40&md5=1edde58b3414cc20cda1cbcab52fbfea	10.1089/mdr.2015.0214	exclouded due to study on animal sample
D. A. E. S. Dayao	2016	whole genome sequence analysis of pig respiratory bacterial pathogens with elevated minimum inhibitory concentrations for macrolides	<Go to ISI>://WOS:000385864800004	10.1089/mdr.2015.0214	exlouded due to Duplication
R. S. R.-F. de Almeida	2022	enhancement of the antibiotic activity mediated by the essential oil of ocotea odorifera (vell) rowher and safrole association	https://www.embase.com/search/results?subaction=viewrecord&id=L2015124800&from=exporthttp://dx.doi.org/10.1016/j.jiph.2021.09.028	10.1016/j.jiph.2021.09.028	exclouded due to lack of information about mycobacteriom
R. S. R.-F. de Almeida	2022	enhancement of the antibiotic activity mediated by the essential oil of ocotea odorifera (vell) rowher and safrole association	https://www.scopus.com/inward/record.uri?eid=2-s2.0-85117241653&doi=10.1016%2fj.jiph.2021.09.028&partnerID=40&md5=cb9fa03ceeb02174f464b75acd3ea576	10.1016/j.jiph.2021.09.028	exlouded due to Duplication
A. C. J. F. de Araújo	2021	modulation of drug resistance by limonene: inhibition of efflux pumps in staphylococcus aureus strains rn-4220 and is-58	https://www.embase.com/search/results?subaction=viewrecord&id=L2006887102&from=exporthttp://dx.doi.org/10.2174/1389200221999210104204718	10.2174/1389200221999210104204718	exclouded due to lack of information about mycobacteriom
A. C. J. F. de Araújo	2021	modulation of drug resistance by limonene: inhibition of efflux pumps in staphylococcus aureus strains rn-4220 and is-58	https://www.scopus.com/inward/record.uri?eid=2-s2.0-85103683042&doi=10.2174%2f1389200221999210104204718&partnerID=40&md5=c980693f0c2a57431d868f14e990722d	10.2174/1389200221999210104204718	exlouded due to Duplication
F. M. C. de Benedictis	2020	question 4: is there a role for antibiotics in infantile wheeze?	https://www.scopus.com/inward/record.uri?eid=2-s2.0-85076506731&doi=10.1016%2fj.prrv.2019.11.001&partnerID=40&md5=22c08f61452577510b9db3b586761404	10.1016/j.prrv.2019.11.001	exclouded due to lack of information about mycobacteriom
F. M. C. de Benedictis	2020	question 4: is there a role for antibiotics in infantile wheeze?	<Go to ISI>://WOS:000520608900007	10.1016/j.prrv.2019.11.001	exlouded due to Duplication
C. S. M. S. de Figueiredo	2019	dolastane diterpenes from canistrocarpus cervicornis and their effects in modulation of drug resistance in staphylococcus aureus	https://www.embase.com/search/results?subaction=viewrecord&id=L622077335&from=exporthttp://dx.doi.org/10.1080/14786419.2018.1470512	10.1080/14786419.2018.1470512	exclouded due to lack of information about mycobacteriom
C. S. M. S. de Figueiredo	2019	dolastane diterpenes from canistrocarpus cervicornis and their effects in modulation of drug resistance in staphylococcus aureus	https://www.scopus.com/inward/record.uri?eid=2-s2.0-85046642746&doi=10.1080%2f14786419.2018.1470512&partnerID=40&md5=b5a6b8e993298f11e432bfa5676cac9e	10.1080/14786419.2018.1470512	exlouded due to Duplication
A. O.-N. de Lorenzo-Pinto	2023	appropriateness of empirical antibiotic therapy for cervicitis and urethritis prescribed in the emergency department	https://www.embase.com/search/results?subaction=viewrecord&id=L2019044302&from=exporthttp://dx.doi.org/10.1177/00185787221123219	10.1177/00185787221123219	exclouded due to lack of information about mycobacteriom
A. O.-N. de Lorenzo-Pinto	2023	appropriateness of empirical antibiotic therapy for cervicitis and urethritis prescribed in the emergency department	https://www.scopus.com/inward/record.uri?eid=2-s2.0-85138410214&doi=10.1177%2f00185787221123219&partnerID=40&md5=199b7ada2060c7ebe778e9fec36cc7a9	10.1177/00185787221123219	exlouded due to Duplication
R. G.-R. de los Santos	2022	subclinical bovine mastitis associated with staphylococcus spp. in eleven uruguayan dairy farms	https://www.embase.com/search/results?subaction=viewrecord&id=L2018451258&from=exporthttp://dx.doi.org/10.3855/jidc.12960	10.3855/jidc.12960	exclouded due to food sample
R. G.-R. De los Santos	2022	subclinical bovine mastitis associated with staphylococcus spp. in eleven uruguayan dairy farms	<Go to ISI>://WOS:000798597600009	10.3855/jidc.12960	exlouded due to Duplication
R. M. De	2020	molecular analysis of selected resistance determinants in diarrheal fecal samples collected from kolkata, india reveals an abundance of resistance genes and the potential role of the microbiota in its dissemination	https://www.scopus.com/inward/record.uri?eid=2-s2.0-85082681094&doi=10.3389%2ffpubh.2020.00061&partnerID=40&md5=804020a39bd7fdfa9abcf92d802dc051	10.3389/fpubh.2020.00061	exclouded due to lack of information about mycobacteriom
R. M. De	2020	molecular analysis of selected resistance determinants in diarrheal fecal samples collected from kolkata, india reveals an abundance of resistance genes and the potential role of the microbiota in its dissemination	<Go to ISI>://WOS:000525722400001	10.3389/fpubh.2020.00061	exlouded due to Duplication
E. G. De Vecchi	2018	antibiotic sensitivities of coagulase-negative staphylococci and staphylococcus aureus in hip and knee periprosthetic joint infections: does this differ if patients meet the international consensus meeting criteria?	https://www.embase.com/search/results?subaction=viewrecord&id=L621923739&from=exporthttp://dx.doi.org/10.2147/IDR.S151271	10.2147/idr.s151271	exclouded due to lack of information about mycobacteriom
E. G. De Vecchi	2018	antibiotic sensitivities of coagulase-negative staphylococci and staphylococcus aureus in hip and knee periprosthetic joint infections: does this differ if patients meet the international consensus meeting criteria?	https://www.scopus.com/inward/record.uri?eid=2-s2.0-85046361641&doi=10.2147%2fIDR.S151271&partnerID=40&md5=b16b6e685a8dd495679112bc5c2fc88f	10.2147/idr.s151271	exlouded due to Duplication
A. C. Debnath	2015	antibiogram and susceptibility pattern of methicillin-resistant staphylococcus aureus collected from various clinical samples in bengaluru	https://www.embase.com/search/results?subaction=viewrecord&id=L606988436&from=export	NA	exclouded due to lack of information about mycobacteriom
A. C. Debnath	2015	antibiogram and susceptibility pattern of methicillin-resistant staphylococcus aureus collected from various clinical samples in bengaluru	https://www.scopus.com/inward/record.uri?eid=2-s2.0-84947437439&partnerID=40&md5=513d4275f9738fa2457cb4213ba36901	NA	exlouded due to Duplication
M. Ł. Dec	2023	serotypes, antibiotic susceptibility, genotypic virulence profiles and spaa variants of erysipelothrix rhusiopathiae strains isolated from pigs in poland	https://www.embase.com/search/results?subaction=viewrecord&id=L2022281952&from=exporthttp://dx.doi.org/10.3390/pathogens12030409	10.3390/pathogens12030409	exclouded due to lack of information about mycobacteriom
M. Ł. Dec	2023	serotypes, antibiotic susceptibility, genotypic virulence profiles and spaa variants of erysipelothrix rhusiopathiae strains isolated from pigs in poland	https://www.scopus.com/inward/record.uri?eid=2-s2.0-85151240644&doi=10.3390%2fpathogens12030409&partnerID=40&md5=f26f6392340ab0d5f6da53ee3878a15f	10.3390/pathogens12030409	exlouded due to Duplication
J. M. Dégi	2021	antibiotic susceptibility profile of pseudomonas aeruginosa canine isolates from a multicentric study in romania	https://www.embase.com/search/results?subaction=viewrecord&id=L2013009221&from=exporthttp://dx.doi.org/10.3390/antibiotics10070846	10.3390/antibiotics10070846	exclouded due to lack of information about mycobacteriom
J. M. Dégi	2021	antibiotic susceptibility profile of pseudomonas aeruginosa canine isolates from a multicentric study in romania	https://www.scopus.com/inward/record.uri?eid=2-s2.0-85111079816&doi=10.3390%2fantibiotics10070846&partnerID=40&md5=bd58aedb6413be96e2a7d3a0029f7b65	10.3390/antibiotics10070846	exlouded due to Duplication
H. K. Deguchi	2018	the trend of resistance to antibiotics for ocular infection of staphylococcus aureus, coagulase-negative staphylococci, and corynebacterium compared with 10-years previous: a retrospective observational study	https://www.embase.com/search/results?subaction=viewrecord&id=L623831951&from=exporthttp://dx.doi.org/10.1371/journal.pone.0203705	10.1371/journal.pone.0203705	exclouded due to lack of information about mycobacteriom
H. K. Deguchi	2018	the trend of resistance to antibiotics for ocular infection of staphylococcus aureus, coagulase-negative staphylococci, and corynebacterium compared with 10-years previous: a retrospective observational study	https://www.scopus.com/inward/record.uri?eid=2-s2.0-85053107552&doi=10.1371%2fjournal.pone.0203705&partnerID=40&md5=7aef91458f8ec02c11f89d2b05954417	10.1371/journal.pone.0203705	exlouded due to Duplication
S. P. Dehbashi	2015	molecular identification of streptococcus agalactiae using gbsl805 gene and determination of the antibiotic susceptibility pattern of isolates	https://www.embase.com/search/results?subaction=viewrecord&id=L602895399&from=export	NA	exclouded due to language
S. P. Dehbashi	2015	molecular identification of streptococcus agalactiae using gbsl805 gene and determination of the antibiotic susceptibility pattern of isolates	https://www.scopus.com/inward/record.uri?eid=2-s2.0-84924426643&partnerID=40&md5=54cd625243d5e9d91bffe29291844616	NA	exlouded due to Duplication
P. M. Dehoux	2016	comparative genomics of clostridium bolteae and clostridium clostridioforme reveals species-specific genomic properties and numerous putative antibiotic resistance determinants	https://www.embase.com/search/results?subaction=viewrecord&id=L612833519&from=exporthttp://dx.doi.org/10.1186/s12864-016-3152-x	10.1186/s12864-016-3152-x	exclouded due to lack of information about mycobacteriom
P. M. Dehoux	2016	comparative genomics of clostridium bolteae and clostridium clostridioforme reveals species-specific genomic properties and numerous putative antibiotic resistance determinants	https://www.scopus.com/inward/record.uri?eid=2-s2.0-84992134100&doi=10.1186%2fs12864-016-3152-x&partnerID=40&md5=d0b9dd8b521772e6e959f0961c864f2f	10.1186/s12864-016-3152-x	exlouded due to Duplication
H. E. Dela	2023	microbiological quality and antimicrobial resistance of bacteria species recovered from ready-to-eat food, water samples, and palm swabs of food vendors in accra, ghana	https://www.scopus.com/inward/record.uri?eid=2-s2.0-85151549312&doi=10.1016%2fj.ijfoodmicro.2023.110195&partnerID=40&md5=4d0fe30f62f4b5aef0fe2dd7a34ba4c0	10.1016/j.ijfoodmicro.2023.110195	exclouded due to lack of information about mycobacteriom
H. E. Dela	2023	microbiological quality and antimicrobial resistance of bacteria species recovered from ready-to-eat food, water samples, and palm swabs of food vendors in accra, ghana	<Go to ISI>://WOS:000981292200001	10.1016/j.ijfoodmicro.2023.110195	exlouded due to Duplication
S. M. Delic	2021	a laboratory-based surveillance study of invasive neisseria meningitidis, streptococcus pneumoniae, and haemophilus influenzae diseases in a serbian pediatric population—implications for vaccination	https://www.embase.com/search/results?subaction=viewrecord&id=L2007625959&from=exporthttp://dx.doi.org/10.3390/diagnostics11061059	10.3390/diagnostics11061059	exclouded due to lack of information about mycobacteriom
S. M. Delic	2021	a laboratory-based surveillance study of invasive neisseria meningitidis, streptococcus pneumoniae, and haemophilus influenzae diseases in a serbian pediatric population—implications for vaccination	https://www.scopus.com/inward/record.uri?eid=2-s2.0-85108809608&doi=10.3390%2fdiagnostics11061059&partnerID=40&md5=4a415393f7dbdb8ce2e9a1247f60ac00	10.3390/diagnostics11061059	exlouded due to Duplication
E. E. Delik	2023	alterations of growth, biofilm-forming, and gene expression of bordetella pertussis by antibiotics at sub-minimum inhibitory concentrations	https://www.embase.com/search/results?subaction=viewrecord&id=L2025453848&from=exporthttp://dx.doi.org/10.1016/j.resmic.2023.104058	10.1016/j.resmic.2023.104058	exclouded due to lack of information about mycobacteriom
E. E. Delik	2023	alterations of growth, biofilm-forming, and gene expression of bordetella pertussis by antibiotics at sub-minimum inhibitory concentrations	https://www.scopus.com/inward/record.uri?eid=2-s2.0-85163816849&doi=10.1016%2fj.resmic.2023.104058&partnerID=40&md5=f9305a308d158fc8591abfe12553c898	10.1016/j.resmic.2023.104058	exlouded due to Duplication
T. D. Delorme	2019	genotypic and phenotypic variations in methicillin-resistant staphylococcus aureus isolates from outpatient, inpatient and nursing homes	https://www.embase.com/search/results?subaction=viewrecord&id=L2001899965&from=exporthttp://dx.doi.org/10.1099/jmm.0.000922	10.1099/jmm.0.000922	exclouded due to lack of information about mycobacteriom
T. D. Delorme	2019	genotypic and phenotypic variations in methicillin-resistant staphylococcus aureus isolates from outpatient, inpatient and nursing homes	https://www.scopus.com/inward/record.uri?eid=2-s2.0-85062729511&doi=10.1099%2fjmm.0.000922&partnerID=40&md5=becc2c8ec82b89ec544697f362bd8a0e	10.1099/jmm.0.000922	exlouded due to Duplication
Z. B. DeMars	2016	antimicrobial susceptibility of enteric gram negative facultative anaerobe bacilli in aerobic versus anaerobic conditions	https://www.scopus.com/inward/record.uri?eid=2-s2.0-84969756486&doi=10.1371%2fjournal.pone.0155599&partnerID=40&md5=804d962ad4dac8c89bf7c6e96024ce28	10.1371/journal.pone.0155599	exclouded due to study on animal sample
Z. B. DeMars	2016	antimicrobial susceptibility of enteric gram negative facultative anaerobe bacilli in aerobic versus anaerobic conditions	<Go to ISI>://WOS:000376286100067	10.1371/journal.pone.0155599	exlouded due to Duplication
G. T. K. Demoz	2020	prescribing pattern of antibiotics using who prescribing indicators among inpatients in ethiopia: a need for antibiotic stewardship program	https://www.embase.com/search/results?subaction=viewrecord&id=L2004899394&from=exporthttp://dx.doi.org/10.2147/IDR.S262104	10.2147/idr.s262104	exclouded due to lack of information about mycobacteriom
G. T. K. Demoz	2020	prescribing pattern of antibiotics using who prescribing indicators among inpatients in ethiopia: a need for antibiotic stewardship program	https://www.scopus.com/inward/record.uri?eid=2-s2.0-85090375355&doi=10.2147%2fIDR.S262104&partnerID=40&md5=0cbd4090ee4547e49442ea53adb49e00	10.2147/idr.s262104	exlouded due to Duplication
X. M. Deng	2016	whole-genome sequencing for surveillance of invasive pneumococcal diseases in ontario, canada: rapid prediction of genotype, antibiotic resistance and characterization of emerging serotype 22f	https://www.embase.com/search/results?subaction=viewrecord&id=L614012698&from=exporthttp://dx.doi.org/10.3389/fmicb.2016.02099	10.3389/fmicb.2016.02099	exclouded due to lack of information about mycobacteriom
X. M. Deng	2016	whole-genome sequencing for surveillance of invasive pneumococcal diseases in ontario, canada: rapid prediction of genotype, antibiotic resistance and characterization of emerging serotype 22f	https://www.scopus.com/inward/record.uri?eid=2-s2.0-85009354597&doi=10.3389%2ffmicb.2016.02099&partnerID=40&md5=24b6fb99b8f74b83bd3a3b0aeb62e173	10.3389/fmicb.2016.02099	exlouded due to Duplication
S. J. Desai	2015	the epidemiology of invasive haemophilus influenzae non-serotype b disease in ontario, canada from 2004 to 2013	https://www.embase.com/search/results?subaction=viewrecord&id=L607987944&from=exporthttp://dx.doi.org/10.1371/journal.pone.0142179	10.1371/journal.pone.0142179	exclouded due to lack of information about mycobacteriom
S. J. Desai	2015	the epidemiology of invasive haemophilus influenzae non-serotype b disease in ontario, canada from 2004 to 2013	https://www.scopus.com/inward/record.uri?eid=2-s2.0-84957111633&doi=10.1371%2fjournal.pone.0142179&partnerID=40&md5=936fc15e016af8399ae9f1a63343ce92	10.1371/journal.pone.0142179	exlouded due to Duplication
A. H. Deshpande	2016	effect of fidaxomicin versus vancomycin on susceptibility to intestinal colonization with vancomycin-resistant enterococci and klebsiella pneumoniae in mice	https://www.embase.com/search/results?subaction=viewrecord&id=L611027833&from=exporthttp://dx.doi.org/10.1128/AAC.02590-15	10.1128/aac.02590-15	exclouded due to study on animal sample
A. H. Deshpande	2016	effect of fidaxomicin versus vancomycin on susceptibility to intestinal colonization with vancomycin-resistant enterococci and klebsiella pneumoniae in mice	https://www.scopus.com/inward/record.uri?eid=2-s2.0-84977117452&doi=10.1128%2fAAC.02590-15&partnerID=40&md5=a03024ab3d878bf2ad63caa9cbb3e6ed	10.1128/aac.02590-15	exlouded due to Duplication
P. T. Detchit	2021	evaluation of rational antibiotic use in simple traumatic wounds (stws) based on thailand core indicators in database of university hospital	https://www.embase.com/search/results?subaction=viewrecord&id=L2012012775&from=exporthttp://dx.doi.org/10.29090/psa.2021.03.19.160	10.29090/psa.2021.03.19.160	exclouded due to lack of information about mycobacteriom
P. T. Detchit	2021	evaluation of rational antibiotic use in simple traumatic wounds (stws) based on thailand core indicators in database of university hospital	https://www.scopus.com/inward/record.uri?eid=2-s2.0-85106634169&doi=10.29090%2fpsa.2021.03.19.160&partnerID=40&md5=e4c7c5681f727cf39779550b1a4f1a10	10.29090/psa.2021.03.19.160	exlouded due to Duplication
K. K. S. Dewan	2018	development of macrolide resistance in bordetella bronchiseptica is associated with the loss of virulence	https://www.embase.com/search/results?subaction=viewrecord&id=L626271116&from=exporthttp://dx.doi.org/10.1093/jac/dky264	10.1093/jac/dky264	exclouded due to study on animal sample
K. K. S. Dewan	2018	development of macrolide resistance in bordetella bronchiseptica is associated with the loss of virulence	https://www.scopus.com/inward/record.uri?eid=2-s2.0-85061199679&doi=10.1093%2fjac%2fdky264&partnerID=40&md5=f7064d36ffb2de1514ce25ca8f4977c4	10.1093/jac/dky264	exlouded due to Duplication
S. B. Dey	2016	riboflavin along with antibiotics balances reactive oxygen species and inflammatory cytokines and controls staphylococcus aureus infection by boosting murine macrophage function and regulates inflammation	https://www.embase.com/search/results?subaction=viewrecord&id=L613418883&from=exporthttp://dx.doi.org/10.1186/s12950-016-0145-0	10.1186/s12950-016-0145-0	exclouded due to study on animal sample
S. B. Dey	2016	riboflavin along with antibiotics balances reactive oxygen species and inflammatory cytokines and controls staphylococcus aureus infection by boosting murine macrophage function and regulates inflammation	https://www.scopus.com/inward/record.uri?eid=2-s2.0-84997235004&doi=10.1186%2fs12950-016-0145-0&partnerID=40&md5=c9ece593dc107b6702552b50b569e2f1	10.1186/s12950-016-0145-0	exlouded due to Duplication
A. S. Di Ciaula	2017	eradication rates in italian subjects heterogeneously managed for helicobacter pylori infection. time to abandon empiric treatments in southern europe	https://www.embase.com/search/results?subaction=viewrecord&id=L616774343&from=exporthttp://dx.doi.org/10.15403/jgld.2014.1121.262.itl	10.15403/jgld.2014.1121.262.itl	exclouded due to lack of information about mycobacteriom
A. S. Di Ciaula	2017	eradication rates in italian subjects heterogeneously managed for helicobacter pylori infection. time to abandon empiric treatments in southern europe	https://www.scopus.com/inward/record.uri?eid=2-s2.0-85020420718&doi=10.15403%2fjgld.2014.1121.262.itl&partnerID=40&md5=852ca743bd495a1747ecc39e76aca1f2	10.15403/jgld.2014.1121.262.itl	exlouded due to Duplication
M. D. C. Di Giulio	2016	in vitro antimicrobial susceptibility of helicobacter pylori to nine antibiotics currently used in central italy	https://www.scopus.com/inward/record.uri?eid=2-s2.0-84947041868&doi=10.3109%2f00365521.2015.1092577&partnerID=40&md5=5eae11f70ba8cf95ef26131388a3b5e5	10.3109/00365521.2015.1092577	exclouded due to lack of information about mycobacteriom
M. D. C. Di Giulio	2016	in vitro antimicrobial susceptibility of helicobacter pylori to nine antibiotics currently used in central italy	<Go to ISI>://WOS:000364484200002	10.3109/00365521.2015.1092577	exlouded due to Duplication
L. M. Di Sante	2017	phtβ-promoted mobilization of non-conjugative resistance plasmids from enterococcus faecium to enterococcus faecalis	https://www.embase.com/search/results?subaction=viewrecord&id=L619409565&from=exporthttp://dx.doi.org/10.1093/jac/dkx197	10.1093/jac/dkx197	exclouded due to lack of information about mycobacteriom
L. M. Di Sante	2017	phtβ-promoted mobilization of non-conjugative resistance plasmids from enterococcus faecium to enterococcus faecalis	https://www.scopus.com/inward/record.uri?eid=2-s2.0-85035132650&doi=10.1093%2fjac%2fdkx197&partnerID=40&md5=e0103ac739d745d3f42637423dfe810c	10.1093/jac/dkx197	exlouded due to Duplication
M. H. B. Diaz	2015	investigations of mycoplasma pneumoniae infections in the united states: trends in molecular typing and macrolide resistance from 2006 to 2013	https://www.embase.com/search/results?subaction=viewrecord&id=L601014367&from=exporthttp://dx.doi.org/10.1128/JCM.02597-14	10.1128/jcm.02597-14	exclouded due to lack of information about mycobacteriom
M. H. B. Diaz	2015	investigations of mycoplasma pneumoniae infections in the united states: trends in molecular typing and macrolide resistance from 2006 to 2013	https://www.scopus.com/inward/record.uri?eid=2-s2.0-84919498931&doi=10.1128%2fJCM.02597-14&partnerID=40&md5=2b36534a70a387d7b9dc9678fd909c65	10.1128/jcm.02597-14	exlouded due to Duplication
A. H. Dijokaite	2021	establishing an invertebrate galleria mellonella greater wax moth larval model of neisseria gonorrhoeae infection	https://www.embase.com/search/results?subaction=viewrecord&id=L2013280119&from=exporthttp://dx.doi.org/10.1080/21505594.2021.1950269	10.1080/21505594.2021.1950269	exclouded due to study on animal sample
A. H. Dijokaite	2021	establishing an invertebrate galleria mellonella greater wax moth larval model of neisseria gonorrhoeae infection	https://www.scopus.com/inward/record.uri?eid=2-s2.0-85111087997&doi=10.1080%2f21505594.2021.1950269&partnerID=40&md5=6c05da2dd551ae835f02f6bd275db20a	10.1080/21505594.2021.1950269	exlouded due to Duplication
N. H. Dillon	2019	surprising synergy of dual translation inhibition vs. acinetobacter baumannii and other multidrug-resistant bacterial pathogens	https://www.embase.com/search/results?subaction=viewrecord&id=L2002379800&from=exporthttp://dx.doi.org/10.1016/j.ebiom.2019.07.041	10.1016/j.ebiom.2019.07.041	exclouded due to lack of information about mycobacteriom
N. H. Dillon	2019	surprising synergy of dual translation inhibition vs. acinetobacter baumannii and other multidrug-resistant bacterial pathogens	https://www.scopus.com/inward/record.uri?eid=2-s2.0-85070713606&doi=10.1016%2fj.ebiom.2019.07.041&partnerID=40&md5=f0a2f221fa3a530da77dfd6c33c2ef00	10.1016/j.ebiom.2019.07.041	exlouded due to Duplication
M. B. Din	2021	dissemination of ndm-1 in pseudomonas aeruginosa and klebsiella pneumoniae isolated from pus samples in tertiary care hospitals of quetta, pakistan	https://www.scopus.com/inward/record.uri?eid=2-s2.0-85103676689&doi=10.47391%2fJPMA.259&partnerID=40&md5=b4964af766fea0ccbb2e92e52f1c1a5c	10.47391/jpma.259	exclouded due to lack of information about mycobacteriom
M. B. Din	2021	dissemination of ndm-1 in pseudomonas aeruginosa and klebsiella pneumoniae isolated from pus samples in tertiary care hospitals of quetta, pakistan	<Go to ISI>://WOS:000641705200006	10.47391/jpma.259	exlouded due to Duplication
R. C. Ding	2022	recent advances in quantum dots-based biosensors for antibiotics detection	https://www.scopus.com/inward/record.uri?eid=2-s2.0-85124207071&doi=10.1016%2fj.jpha.2021.08.002&partnerID=40&md5=cffc50fcb15f107d80bac3dee4c81342	10.1016/j.jpha.2021.08.002	exclouded due to lack of information about mycobacteriom
R. C. Ding	2022	recent advances in quantum dots-based biosensors for antibiotics detection	<Go to ISI>://WOS:000822551500001	10.1016/j.jpha.2021.08.002	exlouded due to Duplication
Y. G. Ding	2015	etiology and epidemiology of children with acute otitis media and spontaneous otorrhea in suzhou, china	https://www.embase.com/search/results?subaction=viewrecord&id=L600599706&from=exporthttp://dx.doi.org/10.1097/INF.0000000000000617	10.1097/inf.0000000000000617	exclouded due to lack of information about mycobacteriom
Y. G. Ding	2015	etiology and epidemiology of children with acute otitis media and spontaneous otorrhea in suzhou, china	https://www.scopus.com/inward/record.uri?eid=2-s2.0-84937521852&doi=10.1097%2fINF.0000000000000617&partnerID=40&md5=609dbfc577fe8739b54ab1cba5adc524	10.1097/inf.0000000000000617	exlouded due to Duplication
Y. L. F. Ding	2018	molecular characterization and antimicrobial susceptibility of staphylococcus aureus isolated from children with acute otitis media in liuzhou, china	https://www.embase.com/search/results?subaction=viewrecord&id=L625441411&from=exporthttp://dx.doi.org/10.1186/s12887-018-1366-6	10.1186/s12887-018-1366-6	exclouded due to lack of information about mycobacteriom
Y. L. F. Ding	2018	molecular characterization and antimicrobial susceptibility of staphylococcus aureus isolated from children with acute otitis media in liuzhou, china	https://www.scopus.com/inward/record.uri?eid=2-s2.0-85058625735&doi=10.1186%2fs12887-018-1366-6&partnerID=40&md5=ed6cdde6dc0af5db974883117121fe65	10.1186/s12887-018-1366-6	exlouded due to Duplication
D. W. Dingman	2017	functionality of tn916 in paenibacillus larvae	https://www.embase.com/search/results?subaction=viewrecord&id=L613340776&from=exporthttp://dx.doi.org/10.1007/s00203-016-1321-6	10.1007/s00203-016-1321-6	exclouded due to lack of information about mycobacteriom
D. W. Dingman	2017	functionality of tn916 in paenibacillus larvae	https://www.scopus.com/inward/record.uri?eid=2-s2.0-84995767464&doi=10.1007%2fs00203-016-1321-6&partnerID=40&md5=f5c0b5a8be8c1dfb99bdb6c39bb5d071	10.1007/s00203-016-1321-6	exlouded due to Duplication
S. B. Dires	2018	antibiotic resistant bacteria removal of subsurface flow constructed wetlands from hospital wastewater	https://www.scopus.com/inward/record.uri?eid=2-s2.0-85048788013&doi=10.1016%2fj.jece.2018.06.034&partnerID=40&md5=17bcfca4942dd332ac024401087f5344	10.1016/j.jece.2018.06.034	exclouded due to lack of information about mycobacteriom
S. B. Dires	2018	antibiotic resistant bacteria removal of subsurface flow constructed wetlands from hospital wastewater	<Go to ISI>://WOS:000444046700052	10.1016/j.jece.2018.06.034	exlouded due to Duplication
A. H. Dishan	2023	biofilm formation, antibiotic resistance and genotyping of shiga toxin-producing escherichia coli isolated from retail chicken meats	https://www.embase.com/search/results?subaction=viewrecord&id=L639027451&from=exporthttp://dx.doi.org/10.1080/00071668.2022.2116697	10.1080/00071668.2022.2116697	exclouded due to study on animal sample
A. H. Dishan	2023	biofilm formation, antibiotic resistance and genotyping of shiga toxin-producing escherichia coli isolated from retail chicken meats	https://www.scopus.com/inward/record.uri?eid=2-s2.0-85141189846&doi=10.1080%2f00071668.2022.2116697&partnerID=40&md5=7dfbf8bd059e1f52721db1cda94b21bf	10.1080/00071668.2022.2116697	exlouded due to Duplication
G. K. Divsalar	2019	antimicrobial resistances, and molecular typing of campylobacter jejuni isolates, separated from food-producing animals and diarrhea patients in iran	https://www.embase.com/search/results?subaction=viewrecord&id=L2002117983&from=exporthttp://dx.doi.org/10.1016/j.cimid.2019.06.001	10.1016/j.cimid.2019.06.001	exclouded due to study on animal sample
G. K. Divsalar	2019	antimicrobial resistances, and molecular typing of campylobacter jejuni isolates, separated from food-producing animals and diarrhea patients in iran	https://www.scopus.com/inward/record.uri?eid=2-s2.0-85067264897&doi=10.1016%2fj.cimid.2019.06.001&partnerID=40&md5=b9e6a7a68854dfa775d19261c4ed85b8	10.1016/j.cimid.2019.06.001	exlouded due to Duplication
P. F. K. Dizji	2023	prevalence of clindamycin-resistant staphylococcus aureus induced by macrolide resistance, iran, 2019-2021	https://www.embase.com/search/results?subaction=viewrecord&id=L2024953153&from=exporthttp://dx.doi.org/10.30699/ijmm.17.2.256	10.30699/ijmm.17.2.256	exclouded due to lack of information about mycobacteriom
P. F. K. Dizji	2023	prevalence of clindamycin-resistant staphylococcus aureus induced by macrolide resistance, iran, 2019-2021	https://www.scopus.com/inward/record.uri?eid=2-s2.0-85163036470&doi=10.30699%2fijmm.17.2.256&partnerID=40&md5=412dc8487a549b17993ced5ad8487d45	10.30699/ijmm.17.2.256	exlouded due to Duplication
F. B. Djennane-Hadibi	2016	high-level primary clarithromycin resistance of helicobacter pylori in algiers, algeria: a prospective multicenter molecular study	https://www.embase.com/search/results?subaction=viewrecord&id=L609994482&from=exporthttp://dx.doi.org/10.1089/mdr.2015.0209	10.1089/mdr.2015.0209	exclouded due to lack of information about mycobacteriom
F. B. Djennane-Hadibi	2016	high-level primary clarithromycin resistance of helicobacter pylori in algiers, algeria: a prospective multicenter molecular study	https://www.scopus.com/inward/record.uri?eid=2-s2.0-84963818701&doi=10.1089%2fmdr.2015.0209&partnerID=40&md5=bc01a4d4ed3778c75324ef9098c98641	10.1089/mdr.2015.0209	exlouded due to Duplication
C. I. Y. D. Djuikoue	2023	prevalence and antibiotic resistance pattern of streptococcus, staphylococcus, neisseria meningitidis and enterobacteriaceae in two reference hospitals of yaoundé: an overview before and during covid-19 pandemic era	https://www.embase.com/search/results?subaction=viewrecord&id=L2023412646&from=exporthttp://dx.doi.org/10.3390/antibiotics12050929	10.3390/antibiotics12050929	exclouded due to study type
C. I. Y. D. Djuikoue	2023	prevalence and antibiotic resistance pattern of streptococcus, staphylococcus, neisseria meningitidis and enterobacteriaceae in two reference hospitals of yaoundé: an overview before and during covid-19 pandemic era	https://www.scopus.com/inward/record.uri?eid=2-s2.0-85160287809&doi=10.3390%2fantibiotics12050929&partnerID=40&md5=cf9f200146a138c33401f2561a48e6d2	10.3390/antibiotics12050929	exlouded due to Duplication
M. K. D. A. C. Do Nascimento Silva	2016	chemical profile of essential oil of ocimum gratissimum l. and evaluation of antibacterial and drug resistance-modifying activity by gaseous contact method	https://www.embase.com/search/results?subaction=viewrecord&id=L609351196&from=exporthttp://dx.doi.org/10.5530/pj.2016.1.2	10.5530/pj.2016.1.2	exclouded due to lack of information about mycobacteriom
M. K. D. A. C. Do Nascimento Silva	2016	chemical profile of essential oil of ocimum gratissimum l. and evaluation of antibacterial and drug resistance-modifying activity by gaseous contact method	https://www.scopus.com/inward/record.uri?eid=2-s2.0-84962251543&doi=10.5530%2fpj.2016.1.2&partnerID=40&md5=1bb0609538f77936c650470e722fcfec	10.5530/pj.2016.1.2	exlouded due to Duplication
G. d. C. do Vale Pereira	2017	characterization of microbiota in arapaima gigas intestine and isolation of potential probiotic bacteria	https://www.embase.com/search/results?subaction=viewrecord&id=L618762586&from=exporthttp://dx.doi.org/10.1111/jam.13572	10.1111/jam.13572	exclouded due to study on animal sample
G. d. C. do Vale Pereira	2017	characterization of microbiota in arapaima gigas intestine and isolation of potential probiotic bacteria	https://www.scopus.com/inward/record.uri?eid=2-s2.0-85031112174&doi=10.1111%2fjam.13572&partnerID=40&md5=7c3cd3da576f27d539c3f8883a02cde5	10.1111/jam.13572	exlouded due to Duplication
T. G. Doan	2022	effect of azithromycin on the ocular surface microbiome of children in a high prevalence trachoma area	https://www.scopus.com/inward/record.uri?eid=2-s2.0-85138448804&doi=10.1097%2fICO.0000000000002863&partnerID=40&md5=89c33e0438c85b4f32c6f0532260d3a8	10.1097/ico.0000000000002863	exclouded due to lack of information about mycobacteriom
T. G. Doan	2022	effect of azithromycin on the ocular surface microbiome of children in a high prevalence trachoma area	<Go to ISI>://WOS:000853939800012	10.1097/ico.0000000000002863	exlouded due to Duplication
T. H. D. Y.-N. Doan	2020	impact of subinhibitory concentrations of metronidazole on proteome of clostridioides difficile strains with different levels of susceptibility	https://www.embase.com/search/results?subaction=viewrecord&id=L2008597109&from=exporthttp://dx.doi.org/10.1371/journal.pone.0241903	10.1371/journal.pone.0241903	exclouded due to lack of information about mycobacteriom
T. H. D. Y.-N. Doan	2020	impact of subinhibitory concentrations of metronidazole on proteome of clostridioides difficile strains with different levels of susceptibility	https://www.scopus.com/inward/record.uri?eid=2-s2.0-85095961779&doi=10.1371%2fjournal.pone.0241903&partnerID=40&md5=6877224e88d01f86aded4908712da2f5	10.1371/journal.pone.0241903	exlouded due to Duplication
L. K. Dobreva	2022	antibiotic susceptibility of lactobacillus plantarum strains, isolated from katak	https://www.embase.com/search/results?subaction=viewrecord&id=L2015943884&from=exporthttp://dx.doi.org/10.15547/bjvm.2020-0072	10.15547/bjvm.2020-0072	exclouded due to lack of information about mycobacteriom
L. K. Dobreva	2022	antibiotic susceptibility of lactobacillus plantarum strains, isolated from katak	https://www.scopus.com/inward/record.uri?eid=2-s2.0-85126489143&doi=10.15547%2fbjvm.2020-0072&partnerID=40&md5=77515cd62183c01c0e97ea2299780f54	10.15547/bjvm.2020-0072	exlouded due to Duplication
B. B. Doǧan	2017	resistance status of antibiotics in gram-positive bacteria isolated from acne lesions in istanbul	https://www.embase.com/search/results?subaction=viewrecord&id=L616710110&from=exporthttp://dx.doi.org/10.4274/turkderm.23169	10.4274/turkderm.23169	exclouded due to lack of information about mycobacteriom
B. B. Doǧan	2017	resistance status of antibiotics in gram-positive bacteria isolated from acne lesions in istanbul	https://www.scopus.com/inward/record.uri?eid=2-s2.0-85020454305&doi=10.4274%2fturkderm.23169&partnerID=40&md5=618e004f45478b574bf4ccb413ff9b8d	10.4274/turkderm.23169	exlouded due to Duplication
C. S. Dolapcioglu	2016	first-line bismuth-containing five-day concomitant quintuple therapy for helicobacter pylori eradication	https://www.embase.com/search/results?subaction=viewrecord&id=L604985592&from=exporthttp://dx.doi.org/10.1111/hel.12241	10.1111/hel.12241	exclouded due to lack of information about mycobacteriom
C. S. Dolapcioglu	2016	first-line bismuth-containing five-day concomitant quintuple therapy for helicobacter pylori eradication	https://www.scopus.com/inward/record.uri?eid=2-s2.0-84959896019&doi=10.1111%2fhel.12241&partnerID=40&md5=0c157b0febf2cf91bc7c78c9316c6fca	10.1111/hel.12241	exlouded due to Duplication
B. C. Dolka	2020	prevalence, antibiotic susceptibility and virulence factors of enterococcus species in racing pigeons (columba livia f. domestica)	https://www.embase.com/search/results?subaction=viewrecord&id=L630520718&from=exporthttp://dx.doi.org/10.1186/s12917-019-2200-6	10.1186/s12917-019-2200-6	exclouded due to lack of information about mycobacteriom
B. C. Dolka	2020	prevalence, antibiotic susceptibility and virulence factors of enterococcus species in racing pigeons (columba livia f. domestica)	https://www.scopus.com/inward/record.uri?eid=2-s2.0-85077685266&doi=10.1186%2fs12917-019-2200-6&partnerID=40&md5=d3f72f2cfbf03c8d8c94dd657324d595	10.1186/s12917-019-2200-6	exlouded due to Duplication
J. M. Dominguez	2023	repurposing of statins for buruli ulcer treatment: antimicrobial activity against mycobacterium ulcerans	https://www.embase.com/search/results?subaction=viewrecord&id=L2026013593&from=exporthttp://dx.doi.org/10.3389/fmicb.2023.1266261	10.3389/fmicb.2023.1266261	exclouded due to lack of information about resistance or susceptibility
J. M. Dominguez	2023	repurposing of statins for buruli ulcer treatment: antimicrobial activity against mycobacterium ulcerans	https://www.scopus.com/inward/record.uri?eid=2-s2.0-85174226209&doi=10.3389%2ffmicb.2023.1266261&partnerID=40&md5=68c4112624c564c13d7d7b10a9e8665c	10.3389/fmicb.2023.1266261	exlouded due to Duplication
H. M. Domon	2018	mechanism of macrolide-induced inhibition of pneumolysin release involves impairment of autolysin release in macrolide-resistant streptococcus pneumoniae	https://www.embase.com/search/results?subaction=viewrecord&id=L624537644&from=exporthttp://dx.doi.org/10.1128/AAC.00161-18	10.1128/aac.00161-18	exclouded due to lack of information about mycobacteriom
H. M. Domon	2018	mechanism of macrolide-induced inhibition of pneumolysin release involves impairment of autolysin release in macrolide-resistant streptococcus pneumoniae	https://www.scopus.com/inward/record.uri?eid=2-s2.0-85055609218&doi=10.1128%2fAAC.00161-18&partnerID=40&md5=fb52a623f74c6db4e59c7a73f42d1084	10.1128/aac.00161-18	exlouded due to Duplication
V. S. Donà	2018	mismatch amplification mutation assay-based real-time pcr for rapid detection of neisseria gonorrhoeae and antimicrobial resistance determinants in clinical specimens	https://www.embase.com/search/results?subaction=viewrecord&id=L623706399&from=exporthttp://dx.doi.org/10.1128/JCM.00365-18	10.1128/jcm.00365-18	exclouded due to lack of information about mycobacteriom
V. S. Donà	2018	mismatch amplification mutation assay-based real-time pcr for rapid detection of neisseria gonorrhoeae and antimicrobial resistance determinants in clinical specimens	https://www.scopus.com/inward/record.uri?eid=2-s2.0-85052492530&doi=10.1128%2fJCM.00365-18&partnerID=40&md5=eefe685d1cea913ba75fac7b961e655c	10.1128/jcm.00365-18	exlouded due to Duplication
M. G. F. Donadu	2022	no correlation between biofilm-forming capacity and antibiotic resistance in environmental staphylococcus spp.: in vitro results	https://www.embase.com/search/results?subaction=viewrecord&id=L2016532873&from=exporthttp://dx.doi.org/10.3390/pathogens11040471	10.3390/pathogens11040471	exclouded due to lack of information about mycobacteriom
M. G. F. Donadu	2022	no correlation between biofilm-forming capacity and antibiotic resistance in environmental staphylococcus spp.: in vitro results	https://www.scopus.com/inward/record.uri?eid=2-s2.0-85129039622&doi=10.3390%2fpathogens11040471&partnerID=40&md5=542a59691c65fe610b13d930210db448	10.3390/pathogens11040471	exlouded due to Duplication
A. C. J. P. Donato	2017	antibiotic resistance in staphylococcus sp. isolated from the vaginal environment of squirrel monkeys (saimiri spp.) bred ex situ	https://www.embase.com/search/results?subaction=viewrecord&id=L615120750&from=exporthttp://dx.doi.org/10.1111/jmp.12258	10.1111/jmp.12258	exclouded due to study on animal sample
A. C. J. P. Donato	2017	antibiotic resistance in staphylococcus sp. isolated from the vaginal environment of squirrel monkeys (saimiri spp.) bred ex situ	https://www.scopus.com/inward/record.uri?eid=2-s2.0-85016511293&doi=10.1111%2fjmp.12258&partnerID=40&md5=60a435250ce3ed5c7bd3988fab3f5c8d	10.1111/jmp.12258	exlouded due to Duplication
C. Z. Dong	2015	antibiotic resistance and molecular characterization of vibrio cholera strains isolated from an outbreak of cholera epidemic in jiangsu province	https://www.embase.com/search/results?subaction=viewrecord&id=L606132504&from=export	NA	exclouded due to language
C. Z. Dong	2015	antibiotic resistance and molecular characterization of vibrio cholera strains isolated from an outbreak of cholera epidemic in jiangsu province	https://www.scopus.com/inward/record.uri?eid=2-s2.0-84942106234&partnerID=40&md5=93b61db4ad4e482e81fd745b06fbf3b3	NA	exlouded due to Duplication
W. L. O. Dong	2020	multidrug resistance genes are associated with a 42-kb island tgi1 carrying a complex class 1 integron in trueperella pyogenes	https://www.embase.com/search/results?subaction=viewrecord&id=L2006088028&from=exporthttp://dx.doi.org/10.1016/j.jgar.2019.12.008	10.1016/j.jgar.2019.12.008	exclouded due to study on animal sample
W. L. O. Dong	2020	multidrug resistance genes are associated with a 42-kb island tgi1 carrying a complex class 1 integron in trueperella pyogenes	https://www.scopus.com/inward/record.uri?eid=2-s2.0-85085750072&doi=10.1016%2fj.jgar.2019.12.008&partnerID=40&md5=201c2acfef1e69066bef2377da143334	10.1016/j.jgar.2019.12.008	exlouded due to Duplication
Y. J. Dong	2017	group b streptococcus causes severe sepsis in term neonates: 8 years experience of a major chinese neonatal unit	https://www.embase.com/search/results?subaction=viewrecord&id=L616520395&from=exporthttp://dx.doi.org/10.1007/s12519-017-0034-5	10.1007/s12519-017-0034-5	exclouded due to lack of information about mycobacteriom
Y. J. Dong	2017	group b streptococcus causes severe sepsis in term neonates: 8 years experience of a major chinese neonatal unit	https://www.scopus.com/inward/record.uri?eid=2-s2.0-85019726385&doi=10.1007%2fs12519-017-0034-5&partnerID=40&md5=c868cf2f6371ae990154ebadbf801dd3	10.1007/s12519-017-0034-5	exlouded due to Duplication
T. F. G. Dos Santos	2022	gonococci resistant to current antimicrobial management standards: a new threat to global public health	https://www.scopus.com/inward/record.uri?eid=2-s2.0-85138445326&doi=10.2217%2ffmb-2022-0110&partnerID=40&md5=23265f91cf3c02fffe3c0f20665eff84	10.2217/fmb-2022-0110	exclouded due to lack of information about mycobacteriom
T. F. G. dos Santos	2022	gonococci resistant to current antimicrobial management standards: a new threat to global public health	<Go to ISI>://WOS:000844566400001	10.2217/fmb-2022-0110	exlouded due to Duplication
E. R. Doster	2018	investigating effects of tulathromycin metaphylaxis on the fecal resistome and microbiome of commercial feedlot cattle early in the feeding period	https://www.scopus.com/inward/record.uri?eid=2-s2.0-85062145948&doi=10.3389%2ffmicb.2018.01715&partnerID=40&md5=8a9e4e5357ae3ed5c08da92574fac1c9	10.3389/fmicb.2018.01715	exclouded due to lack of information about mycobacteriom
E. R. Doster	2018	investigating effects of tulathromycin metaphylaxis on the fecal resistome and microbiome of commercial feedlot cattle early in the feeding period	<Go to ISI>://WOS:000440169900001	10.3389/fmicb.2018.01715	exlouded due to Duplication
Y. X. C. Dou	2018	comparison of species of bacteria and antibiotic susceptibility in the conjunctival sac between diabetic and non-diabetic cataract patients	https://www.embase.com/search/results?subaction=viewrecord&id=L627205532&from=exporthttp://dx.doi.org/10.3980/j.issn.1672-5123.2018.11.23	10.3980/j.issn.1672-5123.2018.11.23	exclouded due to language
Y. X. C. Dou	2018	comparison of species of bacteria and antibiotic susceptibility in the conjunctival sac between diabetic and non-diabetic cataract patients	https://www.scopus.com/inward/record.uri?eid=2-s2.0-85064189726&doi=10.3980%2fj.issn.1672-5123.2018.11.23&partnerID=40&md5=5dbb5c02137d78dd0344dcfa5db0297a	10.3980/j.issn.1672-5123.2018.11.23	exlouded due to Duplication
F. B. Doualla-Bell	2021	analysis of an incr plasmid carrying blandm-1 linked to an azithromycin resistance region in enterobacter hormaechei involved in an outbreak in quebec	https://www.embase.com/search/results?subaction=viewrecord&id=L2016466908&from=exporthttp://dx.doi.org/10.1128/SPECTRUM.01998-21	10.1128/spectrum.01998-21	exclouded due to lack of information about mycobacteriom
F. B. Doualla-Bell	2021	analysis of an incr plasmid carrying blandm-1 linked to an azithromycin resistance region in enterobacter hormaechei involved in an outbreak in quebec	https://www.scopus.com/inward/record.uri?eid=2-s2.0-85122805089&doi=10.1128%2fSPECTRUM.01998-21&partnerID=40&md5=22f9d1dbc406c35b3c3709d0938287e9	10.1128/spectrum.01998-21	exlouded due to Duplication
V. C. Dougnon	2020	prescription of antibiotics as a source of emerging antibiotic resistance: knowledge, attitudes, and practices of medical staff in the dassa-glazoué and savalou-bantè's health zones (benin, west africa)	https://www.embase.com/search/results?subaction=viewrecord&id=L631606959&from=exporthttp://dx.doi.org/10.14202/IJOH.2020.34-40	10.14202/ijoh.2020.34-40	exclouded due to lack of information about mycobacteriom
V. C. Dougnon	2020	prescription of antibiotics as a source of emerging antibiotic resistance: knowledge, attitudes, and practices of medical staff in the dassa-glazoué and savalou-bantè's health zones (benin, west africa)	https://www.scopus.com/inward/record.uri?eid=2-s2.0-85084495547&doi=10.14202%2fIJOH.2020.34-40&partnerID=40&md5=0d45c7d7572068b04cef8b6eaf9319a8	10.14202/ijoh.2020.34-40	exlouded due to Duplication
E. L. Dréano	2021	multi–class analysis of 30 antimicrobial residues in poultry feathers by liquid chromatography tandem mass spectrometry	https://www.embase.com/search/results?subaction=viewrecord&id=L2013146781&from=exporthttp://dx.doi.org/10.1080/19440049.2021.1942561	10.1080/19440049.2021.1942561	exclouded due to study on animal sample
E. L. Dréano	2021	multi–class analysis of 30 antimicrobial residues in poultry feathers by liquid chromatography tandem mass spectrometry	https://www.scopus.com/inward/record.uri?eid=2-s2.0-85110692539&doi=10.1080%2f19440049.2021.1942561&partnerID=40&md5=2f5c7ee993ad97b265277102b6c4f667	10.1080/19440049.2021.1942561	exlouded due to Duplication
I. A. M. Dronov	2021	initial antibacterial therapy for community-acquired pneumonia in children: results of a multicenter study	https://www.embase.com/search/results?subaction=viewrecord&id=L2007544554&from=exporthttp://dx.doi.org/10.20953/1817-7646-2021-1-14-22	10.20953/1817-7646-2021-1-14-22	exclouded due to language
I. A. M. Dronov	2021	initial antibacterial therapy for community-acquired pneumonia in children: results of a multicenter study	https://www.scopus.com/inward/record.uri?eid=2-s2.0-85108173671&doi=10.20953%2f1817-7646-2021-1-14-22&partnerID=40&md5=a08761a68589ee709450ad9b52331e86	10.20953/1817-7646-2021-1-14-22	exlouded due to Duplication
C. L. Y. Du	2022	metagenomic analysis of microbial community structure and distribution of resistance genes in daihai lake, china	<Go to ISI>://WOS:000782592400003	10.1016/j.envpol.2022.119065	exclouded due to lack of information about mycobacteriom
C. Y. Du	2022	metagenomic analysis of microbial community structure and distribution of resistance genes in daihai lake, china	https://www.embase.com/search/results?subaction=viewrecord&id=L2017102958&from=exporthttp://dx.doi.org/10.1016/j.envpol.2022.119065	10.1016/j.envpol.2022.119065	exlouded due to Duplication
Y. W. Du	2018	molecular identification of multidrug-resistant campylobacter species from diarrheal patients and poultry meat in shanghai, china	https://www.embase.com/search/results?subaction=viewrecord&id=L634519647&from=exporthttp://dx.doi.org/10.3389/fmicb.2018.01642	10.3389/fmicb.2018.01642	exclouded due to study on animal sample
Y. W. Du	2018	molecular identification of multidrug-resistant campylobacter species from diarrheal patients and poultry meat in shanghai, china	https://www.scopus.com/inward/record.uri?eid=2-s2.0-85059132616&doi=10.3389%2ffmicb.2018.01642&partnerID=40&md5=b4a0f3d6d677d388fa439177372cffab	10.3389/fmicb.2018.01642	exlouded due to Duplication
A. U.-C. Dudzic	2016	isolation, identification and antibiotic resistance of campylobacter strains isolated from domestic and free-living pigeons	https://www.embase.com/search/results?subaction=viewrecord&id=L614331883&from=exporthttp://dx.doi.org/10.1080/00071668.2016.1148262	10.1080/00071668.2016.1148262	exclouded due to study on animal sample
A. U.-C. Dudzic	2016	isolation, identification and antibiotic resistance of campylobacter strains isolated from domestic and free-living pigeons	https://www.scopus.com/inward/record.uri?eid=2-s2.0-84964547485&doi=10.1080%2f00071668.2016.1148262&partnerID=40&md5=1bc7e646786e00399096c616fc780582	10.1080/00071668.2016.1148262	exlouded due to Duplication
E. A. Dumitru	2020	genetic antibiotic resistance of helicobacter pylori in south-eastern romania	https://www.embase.com/search/results?subaction=viewrecord&id=L2004033754&from=exporthttp://dx.doi.org/10.15403/jgld-758	10.15403/jgld-758	exclouded due to lack of information about mycobacteriom
E. A. Dumitru	2020	genetic antibiotic resistance of helicobacter pylori in south-eastern romania	https://www.scopus.com/inward/record.uri?eid=2-s2.0-85082006954&doi=10.15403%2fjgld-758&partnerID=40&md5=27edd4780e8e66fc813fc0075235bce1	10.15403/jgld-758	exlouded due to Duplication
R. Z. Dumke	2019	prevalence of macrolide- and fluoroquinolone-resistant mycoplasma genitalium strains in clinical specimens from men who have sex with men of two sexually transmitted infection practices in berlin, germany	https://www.embase.com/search/results?subaction=viewrecord&id=L2002233319&from=exporthttp://dx.doi.org/10.1016/j.jgar.2019.06.015	10.1016/j.jgar.2019.06.015	exclouded due to lack of information about mycobacteriom
R. Z. Dumke	2019	prevalence of macrolide- and fluoroquinolone-resistant mycoplasma genitalium strains in clinical specimens from men who have sex with men of two sexually transmitted infection practices in berlin, germany	https://www.scopus.com/inward/record.uri?eid=2-s2.0-85068481917&doi=10.1016%2fj.jgar.2019.06.015&partnerID=40&md5=8318af52da7408af5f1ab8e3d330050f	10.1016/j.jgar.2019.06.015	exlouded due to Duplication
L. M. W. Durso	2016	assessment of selected antibiotic resistances in ungrazed native nebraska prairie soils	https://www.embase.com/search/results?subaction=viewrecord&id=L609002308&from=exporthttp://dx.doi.org/10.2134/jeq2015.06.0280	10.2134/jeq2015.06.0280	exclouded due to study on animal sample
L. M. W. Durso	2016	assessment of selected antibiotic resistances in ungrazed native nebraska prairie soils	https://www.scopus.com/inward/record.uri?eid=2-s2.0-84960391469&doi=10.2134%2fjeq2015.06.0280&partnerID=40&md5=750e0828cdca520431fab3bfa446c2f7	10.2134/jeq2015.06.0280	exlouded due to Duplication
B. Duygan	2021	assessing antibiotics biodegradation and effects at sub-inhibitory concentrations by quantitative microbial community deconvolution	<Go to ISI>://WOS:000702013400001	10.3389/fenvs.2021.737247	exclouded due to lack of information about mycobacteriom
E. Y. Dzyubak	2016	the expression of antibiotic resistance methyltransferase correlates with mrna stability independently of ribosome stalling	https://www.embase.com/search/results?subaction=viewrecord&id=L613337669&from=exporthttp://dx.doi.org/10.1128/AAC.01806-16	10.1128/aac.01806-16	exclouded due to lack of information about mycobacteriom
E. Y. Dzyubak	2016	the expression of antibiotic resistance methyltransferase correlates with mrna stability independently of ribosome stalling	https://www.scopus.com/inward/record.uri?eid=2-s2.0-84996520984&doi=10.1128%2fAAC.01806-16&partnerID=40&md5=bd7b5c73853b210d4860490fe0840928	10.1128/aac.01806-16	exlouded due to Duplication
C. S. K. Earl	2015	haemophilus influenzae responds to glucocorticoids used in asthma therapy by modulation of biofilm formation and antibiotic resistance	https://www.embase.com/search/results?subaction=viewrecord&id=L604533146&from=exporthttp://dx.doi.org/10.15252/emmm.201505088	10.15252/emmm.201505088	exclouded due to study on animal sample
C. S. K. Earl	2015	haemophilus influenzae responds to glucocorticoids used in asthma therapy by modulation of biofilm formation and antibiotic resistance	https://www.scopus.com/inward/record.uri?eid=2-s2.0-84938418805&doi=10.15252%2femmm.201505088&partnerID=40&md5=3b68712879e409ac100cdd98a6bd1711	10.15252/emmm.201505088	exlouded due to Duplication
R. P. Ebenezer	2019	microbiological profile of infections in a tertiary care burns unit	https://www.embase.com/search/results?subaction=viewrecord&id=L632466155&from=exporthttp://dx.doi.org/10.5005/jp-journals-10071-23234	10.5005/jp-journals-10071-23234	exclouded due to lack of information about mycobacteriom
R. P. Ebenezer	2019	microbiological profile of infections in a tertiary care burns unit	https://www.scopus.com/inward/record.uri?eid=2-s2.0-85088945222&doi=10.5005%2fjp-journals-10071-23234&partnerID=40&md5=10087d989f32058ce8cac8c8c855d451	10.5005/jp-journals-10071-23234	exlouded due to Duplication
I. A. G. Edelstein	2023	genetic determinants of macrolide and fluoroquinolone resistance in mycoplasma genitalium and their prevalence in moscow, russia	https://www.embase.com/search/results?subaction=viewrecord&id=L2022281775&from=exporthttp://dx.doi.org/10.3390/pathogens12030496	10.3390/pathogens12030496	exclouded due to lack of information about mycobacteriom
I. A. G. Edelstein	2023	genetic determinants of macrolide and fluoroquinolone resistance in mycoplasma genitalium and their prevalence in moscow, russia	https://www.scopus.com/inward/record.uri?eid=2-s2.0-85151160440&doi=10.3390%2fpathogens12030496&partnerID=40&md5=46f34803fd2049e6a40debfd95ac67c9	10.3390/pathogens12030496	exlouded due to Duplication
N. R. S. Efimochkina	2018	studying the phenotypic and genotypic expression of antibiotic resistance in campylobacter jejuni under stress conditions	https://www.embase.com/search/results?subaction=viewrecord&id=L621033635&from=exporthttp://dx.doi.org/10.1007/s10517-018-4014-0	10.1007/s10517-018-4014-0	exclouded due to food sample
N. R. S. Efimochkina	2018	studying the phenotypic and genotypic expression of antibiotic resistance in campylobacter jejuni under stress conditions	https://www.scopus.com/inward/record.uri?eid=2-s2.0-85042750269&doi=10.1007%2fs10517-018-4014-0&partnerID=40&md5=1c453a69ff0a455fafce1699fb44af45	10.1007/s10517-018-4014-0	exlouded due to Duplication
L. H. Eftekharivash	2021	acidophilic and acid tolerant actinobacteria as new sources of antimicrobial agents against helicobacter pylori	https://www.embase.com/search/results?subaction=viewrecord&id=L2014494957&from=exporthttp://dx.doi.org/10.22092/ari.2019.128039.1401	10.22092/ari.2019.128039.1401	exclouded due to lack of information about mycobacteriom
L. H. Eftekharivash	2021	acidophilic and acid tolerant actinobacteria as new sources of antimicrobial agents against helicobacter pylori	https://www.scopus.com/inward/record.uri?eid=2-s2.0-85110876680&doi=10.22092%2fari.2019.128039.1401&partnerID=40&md5=e7e06008764ac65ec8817d52c302ee6e	10.22092/ari.2019.128039.1401	exlouded due to Duplication
K. W. Egli	2020	comparison of the diagnostic performance of qpcr, sanger sequencing, and whole-genome sequencing in determining clarithromycin and levofloxacin resistance in helicobacter pylori	https://www.embase.com/search/results?subaction=viewrecord&id=L633796119&from=exporthttp://dx.doi.org/10.3389/fcimb.2020.596371	10.3389/fcimb.2020.596371	exclouded due to lack of information about mycobacteriom
K. W. Egli	2020	comparison of the diagnostic performance of qpcr, sanger sequencing, and whole-genome sequencing in determining clarithromycin and levofloxacin resistance in helicobacter pylori	https://www.scopus.com/inward/record.uri?eid=2-s2.0-85098626829&doi=10.3389%2ffcimb.2020.596371&partnerID=40&md5=f55f9f1ca3b4d57d337d92b813550aeb	10.3389/fcimb.2020.596371	exlouded due to Duplication
M. A. E. S. Ekram	2020	efficacy of soil-borne enterobacter sp. for carbofuran degradation: hplc quantitation of degradation rate	https://www.embase.com/search/results?subaction=viewrecord&id=L631129439&from=exporthttp://dx.doi.org/10.1002/jobm.201900570	10.1002/jobm.201900570	exclouded due to lack of information about mycobacteriom
M. A. E. S. Ekram	2020	efficacy of soil-borne enterobacter sp. for carbofuran degradation: hplc quantitation of degradation rate	https://www.scopus.com/inward/record.uri?eid=2-s2.0-85081018102&doi=10.1002%2fjobm.201900570&partnerID=40&md5=9a80cc0f9c352e3771bca4b27269be50	10.1002/jobm.201900570	exlouded due to Duplication
A. E. M. El Baaboua	2021	prevalence and antimicrobial profiling of campylobacter spp. isolated from meats, animal, and human feces in northern of morocco	https://www.embase.com/search/results?subaction=viewrecord&id=L2012010894&from=exporthttp://dx.doi.org/10.1016/j.ijfoodmicro.2021.109202	10.1016/j.ijfoodmicro.2021.109202	exclouded due to food sample
A. E. M. El Baaboua	2021	prevalence and antimicrobial profiling of campylobacter spp. isolated from meats, animal, and human feces in northern of morocco	https://www.scopus.com/inward/record.uri?eid=2-s2.0-85105546149&doi=10.1016%2fj.ijfoodmicro.2021.109202&partnerID=40&md5=bafed29796d292fb25385528b9afbb19	10.1016/j.ijfoodmicro.2021.109202	exlouded due to Duplication
T. E. S. S. El-Banna	2020	molecular characterization of β-lactam resistant streptococcus pneumoniae	https://www.embase.com/search/results?subaction=viewrecord&id=L2005010532&from=exporthttp://dx.doi.org/10.7754/Clin.Lab.2019.190529	10.7754/clin.lab.2019.190529	exclouded due to lack of information about mycobacteriom
T. E. S. S. El-Banna	2020	molecular characterization of β-lactam resistant streptococcus pneumoniae	https://www.scopus.com/inward/record.uri?eid=2-s2.0-85078949704&doi=10.7754%2fClin.Lab.2019.190529&partnerID=40&md5=f297e68262158fdb4a4ea0eb89648bbb	10.7754/clin.lab.2019.190529	exlouded due to Duplication
A. O. B. El-Gendy	2021	purification and characterization of bacteriocins-like inhibitory substances from food isolated enterococcus faecalis os13 with activity against nosocomial enterococci	https://www.embase.com/search/results?subaction=viewrecord&id=L634293222&from=exporthttp://dx.doi.org/10.1038/s41598-021-83357-z	10.1038/s41598-021-83357-z	exclouded due to lack of information about mycobacteriom
A. O. B. El-Gendy	2021	purification and characterization of bacteriocins-like inhibitory substances from food isolated enterococcus faecalis os13 with activity against nosocomial enterococci	https://www.scopus.com/inward/record.uri?eid=2-s2.0-85101477926&doi=10.1038%2fs41598-021-83357-z&partnerID=40&md5=208c2e93cfeca5bfd845235041f91202	10.1038/s41598-021-83357-z	exlouded due to Duplication
H. H. E. El-Nady	2023	colibacillosis in lambs and kids in egypt: prevalence, serogroups, antibiogram profile, virulence genes distribution and antimicrobial resistance genes	https://www.embase.com/search/results?subaction=viewrecord&id=L2026198137&from=exporthttp://dx.doi.org/10.5455/OVJ.2023.v13.i9.6	10.5455/ovj.2023.v13.i9.6	exclouded due to study on animal sample
H. H. E. El-Nady	2023	colibacillosis in lambs and kids in egypt: prevalence, serogroups, antibiogram profile, virulence genes distribution and antimicrobial resistance genes	https://www.scopus.com/inward/record.uri?eid=2-s2.0-85174270773&doi=10.5455%2fOVJ.2023.v13.i9.6&partnerID=40&md5=a1a1577ed0474f7b87781ff0b68b91e1	10.5455/ovj.2023.v13.i9.6	exlouded due to Duplication
M. E. A. El-Sayed	2019	pathogenicity, genetic typing, and antibiotic sensitivity of vibrio alginolyticus isolated from oreochromis niloticus and tilapia zillii	https://www.embase.com/search/results?subaction=viewrecord&id=L2002088434&from=export	NA	exclouded due to study on animal sample
M. E. A. El-Sayed	2019	pathogenicity, genetic typing, and antibiotic sensitivity of vibrio alginolyticus isolated from oreochromis niloticus and tilapia zillii	https://www.scopus.com/inward/record.uri?eid=2-s2.0-85066836012&partnerID=40&md5=00c3626fb8cfb9793ad8752f5429437b	NA	exlouded due to Duplication
R. H. R. El-Sokkary	2018	community acquired pneumonia among adult patients at an egyptian university hospital: bacterial etiology, susceptibility profile and evaluation of the response to initial empiric antibiotic therapy	https://www.embase.com/search/results?subaction=viewrecord&id=L625285537&from=exporthttp://dx.doi.org/10.2147/IDR.S182777	10.2147/idr.s182777	exclouded due to lack of information about mycobacteriom
R. H. R. El-Sokkary	2018	community acquired pneumonia among adult patients at an egyptian university hospital: bacterial etiology, susceptibility profile and evaluation of the response to initial empiric antibiotic therapy	https://www.scopus.com/inward/record.uri?eid=2-s2.0-85057625358&doi=10.2147%2fIDR.S182777&partnerID=40&md5=73edce0d5cb68b3e1d560dae1fb90ffe	10.2147/idr.s182777	exlouded due to Duplication
F. A. Z. El‐gohary	2020	investigation of the prevalence, virulence genes, and antibiogram of motile aeromonads isolated from nile tilapia fish farms in egypt and assessment of their water quality	https://www.embase.com/search/results?subaction=viewrecord&id=L2004921745&from=exporthttp://dx.doi.org/10.3390/ani10081432	10.3390/ani10081432	exclouded due to study on animal sample
F. A. Z. El‐gohary	2020	investigation of the prevalence, virulence genes, and antibiogram of motile aeromonads isolated from nile tilapia fish farms in egypt and assessment of their water quality	https://www.scopus.com/inward/record.uri?eid=2-s2.0-85089690777&doi=10.3390%2fani10081432&partnerID=40&md5=c05f390c181440a019313f1696330ba6	10.3390/ani10081432	exlouded due to Duplication
H. A. E. H. Elboghdady	2021	molecular detection of multidrug resistant escherichia coli isolated from buffalo meat and offal	https://www.embase.com/search/results?subaction=viewrecord&id=L2016056384&from=export	NA	exclouded due to study on animal sample
H. A. E. H. Elboghdady	2021	molecular detection of multidrug resistant escherichia coli isolated from buffalo meat and offal	https://www.scopus.com/inward/record.uri?eid=2-s2.0-85127089772&partnerID=40&md5=fa6e97e85cdff9cbb25fa5533fa97b19	NA	exlouded due to Duplication
N. E. Elexson	2023	prevalence of multi-antibiotics resistant (mar) vibrio parahaemolyticus in shrimp farms in sarawak, malaysia	https://www.embase.com/search/results?subaction=viewrecord&id=L2026111105&from=exporthttp://dx.doi.org/10.26656/fr.2017.7(4).320	10.26656/fr.2017.7(4).320	exclouded due to study on animal sample
N. E. Elexson	2023	prevalence of multi-antibiotics resistant (mar) vibrio parahaemolyticus in shrimp farms in sarawak, malaysia	https://www.scopus.com/inward/record.uri?eid=2-s2.0-85173442425&doi=10.26656%2ffr.2017.7%284%29.320&partnerID=40&md5=f7fb9546e6fdbd6acfcec67539ad888c	10.26656/fr.2017.7(4).320	exlouded due to Duplication
D. S. A. Elfeky	2020	effect of ceftaroline, vancomycin, gentamicin, macrolides, and ciprofloxacin against methicillin-resistant staphylococcus aureus isolates: an in vitro study	https://www.embase.com/search/results?subaction=viewrecord&id=L631033383&from=exporthttp://dx.doi.org/10.1089/sur.2019.229	10.1089/sur.2019.229	exclouded due to lack of information about mycobacteriom
D. S. A. Elfeky	2020	effect of ceftaroline, vancomycin, gentamicin, macrolides, and ciprofloxacin against methicillin-resistant staphylococcus aureus isolates: an in vitro study	https://www.scopus.com/inward/record.uri?eid=2-s2.0-85079846299&doi=10.1089%2fsur.2019.229&partnerID=40&md5=47ef86187d16856c82b36526ea3ed926	10.1089/sur.2019.229	exlouded due to Duplication
A. M. G.-M. Elkammoshi	2016	a low prevalence of inducible macrolide, lincosamide, and streptogramin b resistance phenotype among methicillin-susceptible staphylococcus aureus isolated from malaysian patients and healthy individuals	https://www.embase.com/search/results?subaction=viewrecord&id=L612893872&from=exporthttp://dx.doi.org/10.5812/jjm.37148	10.5812/jjm.37148	exclouded due to lack of information about mycobacteriom
A. M. G.-M. Elkammoshi	2016	a low prevalence of inducible macrolide, lincosamide, and streptogramin b resistance phenotype among methicillin-susceptible staphylococcus aureus isolated from malaysian patients and healthy individuals	https://www.scopus.com/inward/record.uri?eid=2-s2.0-84992025910&doi=10.5812%2fjjm.37148&partnerID=40&md5=4e96cbd6660843daa279a2bc93712cd4	10.5812/jjm.37148	exlouded due to Duplication
A. S. Elkashif	2020	investigation of auranofin and gold-containing analogues antibacterial activity against multidrug-resistant neisseria gonorrhoeae	https://www.embase.com/search/results?subaction=viewrecord&id=L631366886&from=exporthttp://dx.doi.org/10.1038/s41598-020-62696-3	10.1038/s41598-020-62696-3	exclouded due to lack of information about mycobacteriom
A. S. Elkashif	2020	investigation of auranofin and gold-containing analogues antibacterial activity against multidrug-resistant neisseria gonorrhoeae	https://www.scopus.com/inward/record.uri?eid=2-s2.0-85082531010&doi=10.1038%2fs41598-020-62696-3&partnerID=40&md5=4487baad50626e459537c39e7116dce1	10.1038/s41598-020-62696-3	exlouded due to Duplication
R. E. Elkenany	2022	characterization of multi-resistant shigella species isolated from raw cow milk and milk products	https://www.embase.com/search/results?subaction=viewrecord&id=L2017328404&from=exporthttp://dx.doi.org/10.1292/jvms.22-0018	10.1292/jvms.22-0018	exclouded due to study on animal sample
R. E. Elkenany	2022	characterization of multi-resistant shigella species isolated from raw cow milk and milk products	<Go to ISI>://WOS:000862768300002	10.1292/jvms.22-0018	exlouded due to Duplication
M. S. A. E. R. Elsayed	2019	phenotypic and genotypic methods for identification of slime layer production, efflux pump activity, and antimicrobial resistance genes as potential causes of the antimicrobial resistance of some mastitis pathogens from farms in menoufia, egypt	https://www.scopus.com/inward/record.uri?eid=2-s2.0-85074364357&doi=10.1007%2fs11033-019-05099-6&partnerID=40&md5=df0464c2586238ff3b6d4e4f0cb284d1	10.1007/s11033-019-05099-6	exclouded due to food sample
M. S. A. R. Elsayed	2019	phenotypic and genotypic methods for identification of slime layer production, efflux pump activity, and antimicrobial resistance genes as potential causes of the antimicrobial resistance of some mastitis pathogens from farms in menoufia, egypt	<Go to ISI>://WOS:000503243500084	10.1007/s11033-019-05099-6	exlouded due to Duplication
J. K. V. K. Emilda	2016	comparison of community - associated methicillin resistant staphylococcus aureus (ca-mrsa) and healthcare - associated mrsa (ha-mrsa) infections in mangalore, south india	https://www.embase.com/search/results?subaction=viewrecord&id=L612716773&from=export	NA	exclouded due to lack of information about mycobacteriom
J. K. V. K. Emilda	2016	comparison of community - associated methicillin resistant staphylococcus aureus (ca-mrsa) and healthcare - associated mrsa (ha-mrsa) infections in mangalore, south india	https://www.scopus.com/inward/record.uri?eid=2-s2.0-84991737272&partnerID=40&md5=53c0806d3bc7a27d9194eae648f1652d	NA	exlouded due to Duplication
J. F. Enström	2018	usa300 methicillin-resistant staphylococcus aureus in stockholm, sweden, from 2008 to 2016	https://www.embase.com/search/results?subaction=viewrecord&id=L624768283&from=exporthttp://dx.doi.org/10.1371/journal.pone.0205761	10.1371/journal.pone.0205761	exclouded due to lack of information about mycobacteriom
J. F. Enström	2018	usa300 methicillin-resistant staphylococcus aureus in stockholm, sweden, from 2008 to 2016	https://www.scopus.com/inward/record.uri?eid=2-s2.0-85056270829&doi=10.1371%2fjournal.pone.0205761&partnerID=40&md5=a56d3ae8a3f9a484aca51350c340bada	10.1371/journal.pone.0205761	exlouded due to Duplication
S. A. K. Ermolaeva	2022	distribution of antimicrobial resistance among clinical and food listeria monocytogenes isolated in moscow in 2019–2021	https://www.embase.com/search/results?subaction=viewrecord&id=L2018262230&from=exporthttp://dx.doi.org/10.36488/cmac.2022.2.156-164	10.36488/cmac.2022.2.156-164	exclouded due to language
S. A. K. Ermolaeva	2022	distribution of antimicrobial resistance among clinical and food listeria monocytogenes isolated in moscow in 2019–2021	https://www.scopus.com/inward/record.uri?eid=2-s2.0-85140017906&doi=10.36488%2fcmac.2022.2.156-164&partnerID=40&md5=104bdce2b9ab1a89a7d60d1179067f8f	10.36488/cmac.2022.2.156-164	exlouded due to Duplication
M. H. Esberard	2022	6s rna-dependent susceptibility to rna polymerase inhibitors	https://www.embase.com/search/results?subaction=viewrecord&id=L2018195310&from=exporthttp://dx.doi.org/10.1128/aac.02435-21	10.1128/aac.02435-21	exclouded due to lack of information about mycobacteriom
M. H. Esberard	2022	6s rna-dependent susceptibility to rna polymerase inhibitors	<Go to ISI>://WOS:000784210400001	10.1128/aac.02435-21	exlouded due to Duplication
J. R. Escobar-Perez	2017	emergence and spread of a new community-genotype methicillin-resistant staphylococcus aureus clone in colombia	https://www.embase.com/search/results?subaction=viewrecord&id=L614251867&from=exporthttp://dx.doi.org/10.1186/s12879-017-2193-3	10.1186/s12879-017-2193-3	exclouded due to lack of information about mycobacteriom
J. R. Escobar-Perez	2017	emergence and spread of a new community-genotype methicillin-resistant staphylococcus aureus clone in colombia	https://www.scopus.com/inward/record.uri?eid=2-s2.0-85011304759&doi=10.1186%2fs12879-017-2193-3&partnerID=40&md5=126cbc5793400dfd4c7ef6ad331677fd	10.1186/s12879-017-2193-3	exlouded due to Duplication
S. T. Eshetie	2016	methicillin resistant staphylococcus aureus in ethiopia: a meta-analysis	https://www.embase.com/search/results?subaction=viewrecord&id=L613293414&from=exporthttp://dx.doi.org/10.1186/s12879-016-2014-0	10.1186/s12879-016-2014-0	exclouded due to study type
S. T. Eshetie	2016	methicillin resistant staphylococcus aureus in ethiopia: a meta-analysis	https://www.scopus.com/inward/record.uri?eid=2-s2.0-84997112137&doi=10.1186%2fs12879-016-2014-0&partnerID=40&md5=39c90f6bebc8f737151e77a571694d34	10.1186/s12879-016-2014-0	exlouded due to Duplication
I. B. Essaidi	2022	comparative study of helicobacter pylori resistance to clarithromycin and metronidazole and its association with epidemiological factors in a moroccan population	https://www.embase.com/search/results?subaction=viewrecord&id=L638880628&from=exporthttp://dx.doi.org/10.31557/APJCP.2022.23.8.2755	10.31557/apjcp.2022.23.8.2755	exclouded due to lack of information about mycobacteriom
I. B. Essaidi	2022	comparative study of helicobacter pylori resistance to clarithromycin and metronidazole and its association with epidemiological factors in a moroccan population	https://www.scopus.com/inward/record.uri?eid=2-s2.0-85136907247&doi=10.31557%2fAPJCP.2022.23.8.2755&partnerID=40&md5=a2e812aaddbab836ab5376b749bb23fd	10.31557/apjcp.2022.23.8.2755	exlouded due to Duplication
A. N. Eto	2018	a case of recurrent cutaneous mycobacterium chelonae infection after treatment	https://www.embase.com/search/results?subaction=viewrecord&id=L2001837853&from=exporthttp://dx.doi.org/10.2336/nishinihonhifu.80.546	10.2336/nishinihonhifu.80.546	exclouded due to language
A. N. Eto	2018	a case of recurrent cutaneous mycobacterium chelonae infection after treatment	https://www.scopus.com/inward/record.uri?eid=2-s2.0-85064531712&doi=10.2336%2fnishinihonhifu.80.546&partnerID=40&md5=58832fb6a331c8a03b4cddb519fdaf1a	10.2336/nishinihonhifu.80.546	exlouded due to Duplication
Z. M. Eyal	2015	structural insights into species-specific features of the ribosome from the pathogen staphylococcus aureus	https://www.embase.com/search/results?subaction=viewrecord&id=L606602291&from=exporthttp://dx.doi.org/10.1073/pnas.1517952112	10.1073/pnas.1517952112	exclouded due to lack of information about mycobacteriom
Z. M. Eyal	2015	structural insights into species-specific features of the ribosome from the pathogen staphylococcus aureus	https://www.scopus.com/inward/record.uri?eid=2-s2.0-84945559980&doi=10.1073%2fpnas.1517952112&partnerID=40&md5=e230ecd1a67fe4557472bfa33ce9242c	10.1073/pnas.1517952112	exlouded due to Duplication
A. B. B. F. Fabregat Bolufer	2022	antibiotic susceptibility and genotypic characterization of neisseria gonorrhoeae isolates in the comunidad valenciana (spain): gonovig project	https://www.embase.com/search/results?subaction=viewrecord&id=L2020896302&from=exporthttp://dx.doi.org/10.1016/j.eimc.2022.08.004	10.1016/j.eimc.2022.08.004	exclouded due to language
A. B. B. F. Fabregat Bolufer	2022	antibiotic susceptibility and genotypic characterization of neisseria gonorrhoeae isolates in the comunidad valenciana (spain): gonovig project	https://www.scopus.com/inward/record.uri?eid=2-s2.0-85140381348&doi=10.1016%2fj.eimc.2022.08.004&partnerID=40&md5=7367fdd4301a4509484c577153c1f2e7	10.1016/j.eimc.2022.08.004	exlouded due to Duplication
A. V. Facciolà	2021	evaluation of antibiotic resistance in bacterial strains isolated from sewage of slaughterhouses located in sicily (italy)	https://www.embase.com/search/results?subaction=viewrecord&id=L2013713425&from=exporthttp://dx.doi.org/10.3390/ijerph18189611	10.3390/ijerph18189611	exclouded due to study on animal sample
A. V. Facciolà	2021	evaluation of antibiotic resistance in bacterial strains isolated from sewage of slaughterhouses located in sicily (italy)	https://www.scopus.com/inward/record.uri?eid=2-s2.0-85114604917&doi=10.3390%2fijerph18189611&partnerID=40&md5=b2c41b3aa3a433f95ef324a5c07cf585	10.3390/ijerph18189611	exlouded due to Duplication
J. S. V. Fahel	2019	jva, an isoniazid analogue, is a bioactive compound against a clinical isolate of the mycobacterium avium complex	https://www.embase.com/search/results?subaction=viewrecord&id=L2001675051&from=exporthttp://dx.doi.org/10.1016/j.tube.2019.03.002	10.1016/j.tube.2019.03.002	exclouded due to lack of information about resistance or susceptibility
J. S. V. Fahel	2019	jva, an isoniazid analogue, is a bioactive compound against a clinical isolate of the mycobacterium avium complex	https://www.scopus.com/inward/record.uri?eid=2-s2.0-85062524701&doi=10.1016%2fj.tube.2019.03.002&partnerID=40&md5=7059299bc279b392a3a605a4fa97444d	10.1016/j.tube.2019.03.002	exlouded due to Duplication
J. K. Falahi	2016	prevalence and types of bacteria associated with neonatal sepsis in neonatal ward from ghaem hospital of mashhad, iran	https://www.embase.com/search/results?subaction=viewrecord&id=L609702469&from=export	NA	exclouded due to lack of information about mycobacteriom
J. K. Falahi	2016	prevalence and types of bacteria associated with neonatal sepsis in neonatal ward from ghaem hospital of mashhad, iran	https://www.scopus.com/inward/record.uri?eid=2-s2.0-84962705775&partnerID=40&md5=51a5d08d9b6f6882e196944d46444315	NA	exlouded due to Duplication
A. C. A. Faleye	2019	concentration and reduction of antibiotic residues in selected wastewater treatment plants and receiving waterbodies in durban, south africa	https://www.embase.com/search/results?subaction=viewrecord&id=L2001924555&from=exporthttp://dx.doi.org/10.1016/j.scitotenv.2019.04.410	10.1016/j.scitotenv.2019.04.410	exclouded due to study on animal sample
A. C. A. Faleye	2019	concentration and reduction of antibiotic residues in selected wastewater treatment plants and receiving waterbodies in durban, south africa	https://www.scopus.com/inward/record.uri?eid=2-s2.0-85065086302&doi=10.1016%2fj.scitotenv.2019.04.410&partnerID=40&md5=17da49a140b9c5c1b8a6540f07d921ed	10.1016/j.scitotenv.2019.04.410	exlouded due to Duplication
C. A. M. Fallone	2019	reconciliation of recent helicobacter pylori treatment guidelines in a time of increasing resistance to antibiotics	https://www.embase.com/search/results?subaction=viewrecord&id=L2002110879&from=exporthttp://dx.doi.org/10.1053/j.gastro.2019.04.011	10.1053/j.gastro.2019.04.011	exclouded due to lack of information about mycobacteriom
C. A. M. Fallone	2019	reconciliation of recent helicobacter pylori treatment guidelines in a time of increasing resistance to antibiotics	https://www.scopus.com/inward/record.uri?eid=2-s2.0-85067207342&doi=10.1053%2fj.gastro.2019.04.011&partnerID=40&md5=ef8e3db8d8e39a2af93b99a9f13606ae	10.1053/j.gastro.2019.04.011	exlouded due to Duplication
C. Z. Fan	2019	analysis of antibiotic resistance of helicobacter pylori isolates in changchun area	https://www.embase.com/search/results?subaction=viewrecord&id=L628114724&from=exporthttp://dx.doi.org/10.3969/j.issn.1008-7125.2019.03.009	10.3969/j.issn.1008-7125.2019.03.009	exclouded due to language
C. Z. Fan	2019	analysis of antibiotic resistance of helicobacter pylori isolates in changchun area	https://www.scopus.com/inward/record.uri?eid=2-s2.0-85067188191&doi=10.3969%2fj.issn.1008-7125.2019.03.009&partnerID=40&md5=d1a87f2566d1c16bd37bdf47cfe8b79d	10.3969/j.issn.1008-7125.2019.03.009	exlouded due to Duplication
L. L. Fan	2021	metagenomics analysis reveals the distribution and communication of antibiotic resistance genes within two different red swamp crayfish procambarus clarkii cultivation ecosystems	https://www.embase.com/search/results?subaction=viewrecord&id=L2011858843&from=exporthttp://dx.doi.org/10.1016/j.envpol.2021.117144	10.1016/j.envpol.2021.117144	exclouded due to lack of information about mycobacteriom
L. L. Fan	2021	metagenomics analysis reveals the distribution and communication of antibiotic resistance genes within two different red swamp crayfish procambarus clarkii cultivation ecosystems	https://www.scopus.com/inward/record.uri?eid=2-s2.0-85105834102&doi=10.1016%2fj.envpol.2021.117144&partnerID=40&md5=c25f84af86d647d933bf7a661feeca09	10.1016/j.envpol.2021.117144	exlouded due to Duplication
N. S. Y. Fan	2020	insight into the microbial and genetic responses of anammox granules to spiramycin: comparison between two different dosing strategies	https://www.scopus.com/inward/record.uri?eid=2-s2.0-85081135073&doi=10.1016%2fj.jclepro.2020.120993&partnerID=40&md5=c214dd9ca2316d28c21bf47f5ac1dd7c	10.1016/j.jclepro.2020.120993	exclouded due to lack of information about mycobacteriom
H. W. Fang	2015	prevalence of antibiotic resistance genes and bacterial pathogens in long-term manured greenhouse soils as revealed by metagenomic survey	https://www.embase.com/search/results?subaction=viewrecord&id=L601780545&from=exporthttp://dx.doi.org/10.1021/es504157v	10.1021/es504157v	exclouded due to study on animal sample
H. W. Fang	2015	prevalence of antibiotic resistance genes and bacterial pathogens in long-term manured greenhouse soils as revealed by metagenomic survey	https://www.scopus.com/inward/record.uri?eid=2-s2.0-84921803438&doi=10.1021%2fes504157v&partnerID=40&md5=9036e6f42767167bfda7efc0371673b6	10.1021/es504157v	exlouded due to Duplication
M. d. S. Fanin	2022	classification of dairy properties according to the geometric mean of the somatic cell count and its antimicrobial resistance profile	https://www.scopus.com/inward/record.uri?eid=2-s2.0-85119328816&doi=10.5433%2f1679-0359.2022v43n1p141&partnerID=40&md5=30570022932b1f534e7fcb72669453ed	10.5433/1679-0359.2022v43n1p141	exclouded due to lack of information about mycobacteriom
M. d. S. Fanin	2022	classification of dairy properties according to the geometric mean of the somatic cell count and its antimicrobial resistance profile	<Go to ISI>://WOS:000727409300010	10.5433/1679-0359.2022v43n1p141	exlouded due to Duplication
N. S. A.-Z. Faris	2019	the sensitivity and specificity of available helicobacter pylori diagnosis techniques considering the emerging multidrug resistance	https://www.embase.com/search/results?subaction=viewrecord&id=L631211592&from=export	NA	exclouded due to lack of information about mycobacteriom
N. S. A.-Z. Faris	2019	the sensitivity and specificity of available helicobacter pylori diagnosis techniques considering the emerging multidrug resistance	https://www.scopus.com/inward/record.uri?eid=2-s2.0-85081654265&partnerID=40&md5=9c16fb49440e5b20a6dbdad884410741	NA	exlouded due to Duplication
Y. S. Fasihi	2017	molecular detection of macrolide and lincosamide-resistance genes in clinical methicillin-resistant staphylococcus aureus isolates from kerman, iran	https://www.embase.com/search/results?subaction=viewrecord&id=L614006583&from=exporthttp://dx.doi.org/10.5812/pedinfect.37761	10.5812/pedinfect.37761	exclouded due to lack of information about mycobacteriom
Y. S. Fasihi	2017	molecular detection of macrolide and lincosamide-resistance genes in clinical methicillin-resistant staphylococcus aureus isolates from kerman, iran	https://www.scopus.com/inward/record.uri?eid=2-s2.0-85008457855&doi=10.5812%2fpedinfect.37761&partnerID=40&md5=c6a0964666c2100b1c3dcd06d373d600	10.5812/pedinfect.37761	exlouded due to Duplication
K. A. M. Fauzia	2020	biofilm formation and antibiotic resistance phenotype of helicobacter pylori clinical isolates	https://www.embase.com/search/results?subaction=viewrecord&id=L2007355849&from=exporthttp://dx.doi.org/10.3390/toxins12080473	10.3390/toxins12080473	exclouded due to lack of information about mycobacteriom
K. A. M. Fauzia	2020	biofilm formation and antibiotic resistance phenotype of helicobacter pylori clinical isolates	https://www.scopus.com/inward/record.uri?eid=2-s2.0-85088812825&doi=10.3390%2ftoxins12080473&partnerID=40&md5=e49900d1b0597c81b81355c2a7df709b	10.3390/toxins12080473	exlouded due to Duplication
I. A. Fauziah	2021	antimicrobial sensitivity of avibacterium paragallinarum isolates from layers in the special region of yogyakarta, indonesia	https://www.embase.com/search/results?subaction=viewrecord&id=L2013072188&from=exporthttp://dx.doi.org/10.14202/vetworld.2021.1124-1127	10.14202/vetworld.2021.1124-1127	exclouded due to study on animal sample
I. A. Fauziah	2021	antimicrobial sensitivity of avibacterium paragallinarum isolates from layers in the special region of yogyakarta, indonesia	https://www.scopus.com/inward/record.uri?eid=2-s2.0-85107961868&doi=10.14202%2fvetworld.2021.1124-1127&partnerID=40&md5=54b680a6c511dca9fe15a97e4026fb85	10.14202/vetworld.2021.1124-1127	exlouded due to Duplication
M. M. A. Fedotova	2022	antibiotic therapy for acute respiratory viral infections in children: what do parents know about antibiotics and antibiotic resistance?	https://www.embase.com/search/results?subaction=viewrecord&id=L2017584394&from=exporthttp://dx.doi.org/10.20953/1817-7646-2022-2-85-92	10.20953/1817-7646-2022-2-85-92	exclouded due to language
M. M. A. Fedotova	2022	antibiotic therapy for acute respiratory viral infections in children: what do parents know about antibiotics and antibiotic resistance?	https://www.scopus.com/inward/record.uri?eid=2-s2.0-85134802755&doi=10.20953%2f1817-7646-2022-2-85-92&partnerID=40&md5=8db29e501bb285da335df126fb0783cd	10.20953/1817-7646-2022-2-85-92	exlouded due to Duplication
M. M. M. Fedotova	2022	the use of antibacterial drugs and awareness about the antibiotic resistance problem among the students of a medical university	https://www.embase.com/search/results?subaction=viewrecord&id=L2018265151&from=exporthttp://dx.doi.org/10.37489/0235-2990-2022-67-1-2-45-52	10.37489/0235-2990-2022-67-1-2-45-52	exclouded due to language
M. M. M. Fedotova	2022	the use of antibacterial drugs and awareness about the antibiotic resistance problem among the students of a medical university	https://www.scopus.com/inward/record.uri?eid=2-s2.0-85130554237&doi=10.37489%2f0235-2990-2022-67-1-2-45-52&partnerID=40&md5=66ebdb81e62c1a13c9b4d559cc328805	10.37489/0235-2990-2022-67-1-2-45-52	exlouded due to Duplication
O. K. Felde	2020	development of molecular biological tools for the rapid determination of antibiotic susceptibility of mycoplasma hyopneumoniae isolates	https://www.embase.com/search/results?subaction=viewrecord&id=L2005901704&from=exporthttp://dx.doi.org/10.1016/j.vetmic.2020.108697	10.1016/j.vetmic.2020.108697	exclouded due to study on animal sample
O. K. Felde	2020	development of molecular biological tools for the rapid determination of antibiotic susceptibility of mycoplasma hyopneumoniae isolates	https://www.scopus.com/inward/record.uri?eid=2-s2.0-85084636745&doi=10.1016%2fj.vetmic.2020.108697&partnerID=40&md5=715af37041b3d98c8150c718f9c6c062	10.1016/j.vetmic.2020.108697	exlouded due to Duplication
E. M. A. J. Felemban	2019	correlation between strain distribution and antibiotic resistance genes pattern of streptococcus agalactiae group b from patients in taif, saudi arabia	https://www.embase.com/search/results?subaction=viewrecord&id=L2001785485&from=exporthttp://dx.doi.org/10.22207/JPAM.13.1.27	10.22207/jpam.13.1.27	exclouded due to lack of information about mycobacteriom
E. M. A. J. Felemban	2019	correlation between strain distribution and antibiotic resistance genes pattern of streptococcus agalactiae group b from patients in taif, saudi arabia	https://www.scopus.com/inward/record.uri?eid=2-s2.0-85064002459&doi=10.22207%2fJPAM.13.1.27&partnerID=40&md5=829de5f365023e5e17d9fc80b97294c1	10.22207/jpam.13.1.27	exlouded due to Duplication
M. B. Feng	2020	modelling persistent mycoplasma pneumoniae biofilm infections in a submerged beas-2b bronchial epithelial tissue culture model	https://www.embase.com/search/results?subaction=viewrecord&id=L2011095127&from=exporthttp://dx.doi.org/10.1099/JMM.0.001266	10.1099/jmm.0.001266	exclouded due to lack of information about mycobacteriom
M. B. Feng	2020	modelling persistent mycoplasma pneumoniae biofilm infections in a submerged beas-2b bronchial epithelial tissue culture model	https://www.scopus.com/inward/record.uri?eid=2-s2.0-85101169849&doi=10.1099%2fJMM.0.001266&partnerID=40&md5=f4f5c7134cbd6189bdf88c8793059588	10.1099/jmm.0.001266	exlouded due to Duplication
Z. H. F. Feng	2019	mutant selection window of clarithromycin for clinical isolates of helicobacter pylori	https://www.scopus.com/inward/record.uri?eid=2-s2.0-85070398016&doi=10.1186%2fs12866-019-1558-8&partnerID=40&md5=907922cf9bad570fb6272a5663378f2c	10.1186/s12866-019-1558-8	exclouded due to lack of information about mycobacteriom
Z. H. F. Feng	2019	mutant selection window of clarithromycin for clinical isolates of helicobacter pylori	<Go to ISI>://WOS:000479244800001	10.1186/s12866-019-1558-8	exlouded due to Duplication
S. G. Ferenc	2017	high antibiotic resistance of helicobacter pylori and its effect on tailored and empiric eradication of the organism in lower silesia, poland	https://www.embase.com/search/results?subaction=viewrecord&id=L613714387&from=exporthttp://dx.doi.org/10.1111/hel.12365	10.1111/hel.12365	exclouded due to lack of information about mycobacteriom
S. G. Ferenc	2017	high antibiotic resistance of helicobacter pylori and its effect on tailored and empiric eradication of the organism in lower silesia, poland	https://www.scopus.com/inward/record.uri?eid=2-s2.0-85006001785&doi=10.1111%2fhel.12365&partnerID=40&md5=124736a8238687137cae1a5625ae1c09	10.1111/hel.12365	exlouded due to Duplication
M. B. Fernández-Huerta	2020	prevalence of mycoplasma genitalium and macrolide resistance among asymptomatic people visiting a point of care service for rapid sti screening: a cross-sectional study	https://www.scopus.com/inward/record.uri?eid=2-s2.0-85071574843&doi=10.1136%2fsextrans-2019-054124&partnerID=40&md5=f09fd4bde6a9e0c54abb5a931577b058	10.1136/sextrans-2019-054124	exclouded due to lack of information about mycobacteriom
M. F.-H. Fernández-Huerta	2020	prevalence of mycoplasma genitalium and macrolide resistance among asymptomatic people visiting a point of care service for rapid sti screening: a cross-sectional study	https://www.embase.com/search/results?subaction=viewrecord&id=L629147837&from=exporthttp://dx.doi.org/10.1136/sextrans-2019-054124	10.1136/sextrans-2019-054124	exlouded due to Duplication
M. S. Fernández-Huerta	2020	clinical evaluation of the resistanceplus mg flexible test on the genexpert infinity-48s instrument: a near-patient assay for simultaneous detection of mycoplasma genitalium and macrolide resistance	https://www.embase.com/search/results?subaction=viewrecord&id=L2005976235&from=exporthttp://dx.doi.org/10.1016/j.diagmicrobio.2020.115062	10.1016/j.diagmicrobio.2020.115062	exclouded due to lack of information about mycobacteriom
M. S. Fernández-Huerta	2020	clinical evaluation of the resistanceplus mg flexible test on the genexpert infinity-48s instrument: a near-patient assay for simultaneous detection of mycoplasma genitalium and macrolide resistance	https://www.scopus.com/inward/record.uri?eid=2-s2.0-85085161952&doi=10.1016%2fj.diagmicrobio.2020.115062&partnerID=40&md5=f3b4ac9c17046000d7ebfc60ab41bee8	10.1016/j.diagmicrobio.2020.115062	exlouded due to Duplication
M. S.-P. Fernández-Huerta	2020	single-locus-sequence-based typing of the mgpb gene reveals transmission dynamics in mycoplasma genitalium	https://www.embase.com/search/results?subaction=viewrecord&id=L2005438382&from=exporthttp://dx.doi.org/10.1128/JCM.01886-19	10.1128/jcm.01886-19	exclouded due to lack of information about mycobacteriom
M. S.-P. Fernández-Huerta	2020	single-locus-sequence-based typing of the mgpb gene reveals transmission dynamics in mycoplasma genitalium	https://www.scopus.com/inward/record.uri?eid=2-s2.0-85082542651&doi=10.1128%2fJCM.01886-19&partnerID=40&md5=011732aba8d0db9c8ea832315d3ccb3f	10.1128/jcm.01886-19	exlouded due to Duplication
I. S.-N. Fernández-Natal	2016	phenotypic, molecular characterization, antimicrobial susceptibility and draft genome sequence of corynebacterium argentoratense strains isolated from clinical samples	https://www.embase.com/search/results?subaction=viewrecord&id=L608481595&from=exporthttp://dx.doi.org/10.1016/j.nmni.2016.01.007	10.1016/j.nmni.2016.01.007	exclouded due to lack of information about mycobacteriom
I. S.-N. Fernández-Natal	2016	phenotypic, molecular characterization, antimicrobial susceptibility and draft genome sequence of corynebacterium argentoratense strains isolated from clinical samples	https://www.scopus.com/inward/record.uri?eid=2-s2.0-84958742038&doi=10.1016%2fj.nmni.2016.01.007&partnerID=40&md5=478dab71f52ae6e0cf8e6d077c4d4713	10.1016/j.nmni.2016.01.007	exlouded due to Duplication
C. A. Fernández-Naval	2019	enhanced molecular typing and macrolide and tetracycline-resistance mutations of treponema pallidum in barcelona	https://www.embase.com/search/results?subaction=viewrecord&id=L629336855&from=exporthttp://dx.doi.org/10.2217/fmb-2019-0123	10.2217/fmb-2019-0123	exclouded due to lack of information about mycobacteriom
C. A. Fernández-Naval	2019	enhanced molecular typing and macrolide and tetracycline-resistance mutations of treponema pallidum in barcelona	https://www.scopus.com/inward/record.uri?eid=2-s2.0-85072112855&doi=10.2217%2ffmb-2019-0123&partnerID=40&md5=98abb74108aa61c1afb9e64204dd3a16	10.2217/fmb-2019-0123	exlouded due to Duplication
M. T. Fernández-Reyes	2019	helicobacter pylori pathogenicity and primary antimicrobial resistance in northern spain	https://www.embase.com/search/results?subaction=viewrecord&id=L628408378&from=exporthttp://dx.doi.org/10.1111/eci.13150	10.1111/eci.13150	exclouded due to lack of information about mycobacteriom
M. T. Fernández-Reyes	2019	helicobacter pylori pathogenicity and primary antimicrobial resistance in northern spain	https://www.scopus.com/inward/record.uri?eid=2-s2.0-85068471785&doi=10.1111%2feci.13150&partnerID=40&md5=cac769c5831ac31f3528bd2f1f1bf848	10.1111/eci.13150	exlouded due to Duplication
R. A. M. Ferrand	2020	effect of once-weekly azithromycin vs placebo in children with hiv-associated chronic lung disease: the breathe randomized clinical trial	https://www.embase.com/search/results?subaction=viewrecord&id=L633707107&from=exporthttp://dx.doi.org/10.1001/jamanetworkopen.2020.28484	10.1001/jamanetworkopen.2020.28484	exclouded due to study type
R. A. M. Ferrand	2020	effect of once-weekly azithromycin vs placebo in children with hiv-associated chronic lung disease: the breathe randomized clinical trial	https://www.scopus.com/inward/record.uri?eid=2-s2.0-85097394537&doi=10.1001%2fjamanetworkopen.2020.28484&partnerID=40&md5=89feb5d9b875dad2f1139dfdf7d3f60d	10.1001/jamanetworkopen.2020.28484	exlouded due to Duplication
C. C. Ferreira	2021	clonal lineages, antimicrobial resistance, and pvl carriage of staphylococcus aureus associated to skin and soft-tissue infections from ambulatory patients in portugal	https://www.embase.com/search/results?subaction=viewrecord&id=L2006896287&from=exporthttp://dx.doi.org/10.3390/antibiotics10040345	10.3390/antibiotics10040345	exclouded due to lack of information about mycobacteriom
C. C. Ferreira	2021	clonal lineages, antimicrobial resistance, and pvl carriage of staphylococcus aureus associated to skin and soft-tissue infections from ambulatory patients in portugal	https://www.scopus.com/inward/record.uri?eid=2-s2.0-85103846152&doi=10.3390%2fantibiotics10040345&partnerID=40&md5=b697cc602f02ff2f5e40c17f091649ae	10.3390/antibiotics10040345	exlouded due to Duplication
A. T. Z. Feßler	2017	complete sequence of a plasmid from a bovine methicillin-resistant staphylococcus aureus harbouring a novel ica-like gene cluster in addition to antimicrobial and heavy metal resistance genes	https://www.embase.com/search/results?subaction=viewrecord&id=L611451688&from=exporthttp://dx.doi.org/10.1016/j.vetmic.2016.07.010	10.1016/j.vetmic.2016.07.010	exclouded due to lack of information about mycobacteriom
A. T. Z. Feßler	2017	complete sequence of a plasmid from a bovine methicillin-resistant staphylococcus aureus harbouring a novel ica-like gene cluster in addition to antimicrobial and heavy metal resistance genes	https://www.scopus.com/inward/record.uri?eid=2-s2.0-84979784674&doi=10.1016%2fj.vetmic.2016.07.010&partnerID=40&md5=4ad5914b7b7d7c8ce954a5966bc4edcb	10.1016/j.vetmic.2016.07.010	exlouded due to Duplication
C. A. M. Ficoseco	2018	safety and growth optimization of lactic acid bacteria isolated from feedlot cattle for probiotic formula design	https://www.embase.com/search/results?subaction=viewrecord&id=L625797183&from=exporthttp://dx.doi.org/10.3389/fmicb.2018.02220	10.3389/fmicb.2018.02220	exclouded due to study on animal sample
C. A. M. Ficoseco	2018	safety and growth optimization of lactic acid bacteria isolated from feedlot cattle for probiotic formula design	https://www.scopus.com/inward/record.uri?eid=2-s2.0-85059619026&doi=10.3389%2ffmicb.2018.02220&partnerID=40&md5=def087fe0da779aa05775f0f89c0f00c	10.3389/fmicb.2018.02220	exlouded due to Duplication
A. B. Filocamo	2015	in vitro effect of bergamot (citrus bergamia) juice against caga-positive and-negative clinical isolates of helicobacter pylori	https://www.embase.com/search/results?subaction=viewrecord&id=L605351255&from=exporthttp://dx.doi.org/10.1186/s12906-015-0769-2	10.1186/s12906-015-0769-2	exclouded due to food sample
A. B. Filocamo	2015	in vitro effect of bergamot (citrus bergamia) juice against caga-positive and-negative clinical isolates of helicobacter pylori	https://www.scopus.com/inward/record.uri?eid=2-s2.0-84938053061&doi=10.1186%2fs12906-015-0769-2&partnerID=40&md5=5f3484589e8c9733f917470e9392b60f	10.1186/s12906-015-0769-2	exlouded due to Duplication
F. D. S. D. D. A.-J. Fiol	2022	changes in the profile of antibiotic prescriptions by dentists in brazil during the pandemic	https://www.embase.com/search/results?subaction=viewrecord&id=L2018909688&from=exporthttp://dx.doi.org/10.1155/2022/6570812	10.1155/2022/6570812	exclouded due to lack of information about mycobacteriom
F. D. S. D. D. A.-J. Fiol	2022	changes in the profile of antibiotic prescriptions by dentists in brazil during the pandemic	https://www.scopus.com/inward/record.uri?eid=2-s2.0-85132535463&doi=10.1155%2f2022%2f6570812&partnerID=40&md5=e4252ef1b9b7668581e714a008893122	10.1155/2022/6570812	exlouded due to Duplication
F. A. Firouzi	2016	prevalence of mrsa and vrsa strains of staphylococcus aureus in healthcare staff and inpatients	https://www.embase.com/search/results?subaction=viewrecord&id=L613209630&from=export	NA	exclouded due to language
F. A. Firouzi	2016	prevalence of mrsa and vrsa strains of staphylococcus aureus in healthcare staff and inpatients	https://www.scopus.com/inward/record.uri?eid=2-s2.0-84994512647&partnerID=40&md5=5c23099dcd91bf4b2ad87489cad42f54	NA	exlouded due to Duplication
S. R. S. H. Fishbein	2021	randomized controlled trial of oral vancomycin treatment in clostridioides difficile-colonized patients	https://www.embase.com/search/results?subaction=viewrecord&id=L2010838277&from=exporthttp://dx.doi.org/10.1128/MSPHERE.00936-20	10.1128/msphere.00936-20	exclouded due to study type
S. R. S. H. Fishbein	2021	randomized controlled trial of oral vancomycin treatment in clostridioides difficile-colonized patients	https://www.scopus.com/inward/record.uri?eid=2-s2.0-85099998084&doi=10.1128%2fMSPHERE.00936-20&partnerID=40&md5=49a8514732cc19d1d9a2f7b27c0d8402	10.1128/msphere.00936-20	exlouded due to Duplication
N. M. J. Fitzgerald	2016	question 5: what is the role of macrolide antibiotics as anti-inflammatory treatment in cystic fibrosis?	https://www.scopus.com/inward/record.uri?eid=2-s2.0-85044381062&doi=10.1016%2fj.prrv.2015.07.004&partnerID=40&md5=85e9009da7802e06bd4e97c2123639a9	10.1016/j.prrv.2015.07.004	exclouded due to lack of information about mycobacteriom
N. M. J. Fitzgerald	2016	question 5: what is the role of macrolide antibiotics as anti-inflammatory treatment in cystic fibrosis?	<Go to ISI>://WOS:000373537000010	10.1016/j.prrv.2015.07.004	exlouded due to Duplication
A. B. M. Flórez	2017	antibiotic resistance-susceptibility profiles of streptococcus thermophilus isolated from raw milk and genome analysis of the genetic basis of acquired resistances	https://www.embase.com/search/results?subaction=viewrecord&id=L619910327&from=exporthttp://dx.doi.org/10.3389/fmicb.2017.02608	10.3389/fmicb.2017.02608	exclouded due to food sample
A. B. M. Flórez	2017	antibiotic resistance-susceptibility profiles of streptococcus thermophilus isolated from raw milk and genome analysis of the genetic basis of acquired resistances	https://www.scopus.com/inward/record.uri?eid=2-s2.0-85038933877&doi=10.3389%2ffmicb.2017.02608&partnerID=40&md5=76e23d5a82a493f7ba87338c58aa2501	10.3389/fmicb.2017.02608	exlouded due to Duplication
V. P. Foglia Manzillo	2023	examining the veterinary electronic antimicrobial prescriptions for dogs and cats in the campania region, italy: corrective strategies are imperative	https://www.scopus.com/inward/record.uri?eid=2-s2.0-85172211568&doi=10.3390%2fani13182869&partnerID=40&md5=fc7202b77db6b9a3a3c981d8a60cd28a	10.3390/ani13182869	exclouded due to lack of information about mycobacteriom
D. K. Földi	2021	development of a molecular biological assay for the detection of markers related to decreased susceptibility to macrolides and lincomycin in mycoplasma hyorhinis	https://www.embase.com/search/results?subaction=viewrecord&id=L2014303243&from=exporthttp://dx.doi.org/10.1556/004.2021.00026	10.1556/004.2021.00026	exclouded due to lack of information about mycobacteriom
D. K. Földi	2021	development of a molecular biological assay for the detection of markers related to decreased susceptibility to macrolides and lincomycin in mycoplasma hyorhinis	https://www.scopus.com/inward/record.uri?eid=2-s2.0-85114006561&doi=10.1556%2f004.2021.00026&partnerID=40&md5=c5d2ff69d591a342af2f656bd6883607	10.1556/004.2021.00026	exlouded due to Duplication
V. C. Folliero	2020	prevalence and antimicrobial susceptibility patterns of bacterial pathogens in urinary tract infections in university hospital of campania “luigi vanvitelli” between 2017 and 2018	https://www.embase.com/search/results?subaction=viewrecord&id=L2004266256&from=exporthttp://dx.doi.org/10.3390/antibiotics9050215	10.3390/antibiotics9050215	exclouded due to lack of information about mycobacteriom
V. C. Folliero	2020	prevalence and antimicrobial susceptibility patterns of bacterial pathogens in urinary tract infections in university hospital of campania “luigi vanvitelli” between 2017 and 2018	https://www.scopus.com/inward/record.uri?eid=2-s2.0-85084204581&doi=10.3390%2fantibiotics9050215&partnerID=40&md5=313cfa394c955d8cee9503e78033c0fa	10.3390/antibiotics9050215	exlouded due to Duplication
B. M. H. Forde	2021	fatal respiratory diphtheria caused by ß-lactam-resistant corynebacterium diphtheriae	https://www.embase.com/search/results?subaction=viewrecord&id=L2021576971&from=exporthttp://dx.doi.org/10.1093/cid/ciaa1147	10.1093/cid/ciaa1147	exclouded due to lack of information about mycobacteriom
B. M. H. Forde	2021	fatal respiratory diphtheria caused by ß-lactam-resistant corynebacterium diphtheriae	https://www.scopus.com/inward/record.uri?eid=2-s2.0-85122546199&doi=10.1093%2fcid%2fciaa1147&partnerID=40&md5=948f4a84299963b4a11dd01dfa723117	10.1093/cid/ciaa1147	exlouded due to Duplication
A. O. A. Forson	2020	characterization of campylobacter associated gastric enteritis among patients with human immunodeficiency virus (hiv) in a hospital in accra, ghana	https://www.embase.com/search/results?subaction=viewrecord&id=L2008347578&from=exporthttp://dx.doi.org/10.1371/journal.pone.0240242	10.1371/journal.pone.0240242	exclouded due to study on animal sample
A. O. A. Forson	2020	characterization of campylobacter associated gastric enteritis among patients with human immunodeficiency virus (hiv) in a hospital in accra, ghana	https://www.scopus.com/inward/record.uri?eid=2-s2.0-85092772059&doi=10.1371%2fjournal.pone.0240242&partnerID=40&md5=5edd959bf1bc4107b48a2d41af15c1fc	10.1371/journal.pone.0240242	exlouded due to Duplication
L. L. F. Founou	2018	draft genome sequence of an extended-spectrum β-lactamase (ctx-m-15)-producing escherichia coli st10 isolated from a nasal sample of an abattoir worker in cameroon	https://www.embase.com/search/results?subaction=viewrecord&id=L2000890504&from=exporthttp://dx.doi.org/10.1016/j.jgar.2018.06.004	10.1016/j.jgar.2018.06.004	exclouded due to lack of information about mycobacteriom
L. L. F. Founou	2018	draft genome sequence of an extended-spectrum β-lactamase (ctx-m-15)-producing escherichia coli st10 isolated from a nasal sample of an abattoir worker in cameroon	https://www.scopus.com/inward/record.uri?eid=2-s2.0-85049092082&doi=10.1016%2fj.jgar.2018.06.004&partnerID=40&md5=37ca63ef1c9ff213eb8f4f87991c5215	10.1016/j.jgar.2018.06.004	exlouded due to Duplication
G. J. B. Fox	2016	propensity score-based approaches to confounding by indication in individual patient data meta-analysis: non-standardized treatment for multidrug resistant tuberculosis	https://www.embase.com/search/results?subaction=viewrecord&id=L611091456&from=exporthttp://dx.doi.org/10.1371/journal.pone.0151724	10.1371/journal.pone.0151724	exclouded due to study type
G. J. B. Fox	2016	propensity score-based approaches to confounding by indication in individual patient data meta-analysis: non-standardized treatment for multidrug resistant tuberculosis	https://www.scopus.com/inward/record.uri?eid=2-s2.0-84977489561&doi=10.1371%2fjournal.pone.0151724&partnerID=40&md5=cb3d0ec4166f7f4c1434687db1bcfd1f	10.1371/journal.pone.0151724	exlouded due to Duplication
G. J. B. Fox	2017	group 5 drugs for multidrug-resistant tuberculosis: individual patient data meta-analysis	https://www.embase.com/search/results?subaction=viewrecord&id=L614003906&from=exporthttp://dx.doi.org/10.1183/13993003.00993-2016	10.1183/13993003.00993-2016	exclouded due to study type
G. J. B. Fox	2017	group 5 drugs for multidrug-resistant tuberculosis: individual patient data meta-analysis	https://www.scopus.com/inward/record.uri?eid=2-s2.0-85008474067&doi=10.1183%2f13993003.00993-2016&partnerID=40&md5=77cd73175ac66a11dcf199ea1d380cec	10.1183/13993003.00993-2016	exlouded due to Duplication
L. K. L. Francois Watkins	2021	ongoing outbreak of extensively drug-resistant campylobacter jejuni infections associated with us pet store puppies, 2016-2020	https://www.embase.com/search/results?subaction=viewrecord&id=L636008643&from=exporthttp://dx.doi.org/10.1001/jamanetworkopen.2021.25203	10.1001/jamanetworkopen.2021.25203	exclouded due to study on animal sample
L. K. L. Francois Watkins	2021	ongoing outbreak of extensively drug-resistant campylobacter jejuni infections associated with us pet store puppies, 2016-2020	https://www.scopus.com/inward/record.uri?eid=2-s2.0-85115336767&doi=10.1001%2fjamanetworkopen.2021.25203&partnerID=40&md5=11f081393ba0c60e5cb31a6a2e919d0b	10.1001/jamanetworkopen.2021.25203	exlouded due to Duplication
L. d. S. Franzen Ramos	2020	mineralization of erythromycin by uv-based and electro-oxidation processes	https://www.scopus.com/inward/record.uri?eid=2-s2.0-85074634355&doi=10.1016%2fj.jwpe.2019.101039&partnerID=40&md5=c10c7fde2ee1c13a933171a54b91e2de	10.1016/j.jwpe.2019.101039	exclouded due to lack of information about mycobacteriom
J. V. Freeman	2018	the closer study: results from a three-year pan-european longitudinal surveillance of antibiotic resistance among prevalent clostridium difficile ribotypes, 2011–2014	https://www.embase.com/search/results?subaction=viewrecord&id=L619427305&from=exporthttp://dx.doi.org/10.1016/j.cmi.2017.10.008	10.1016/j.cmi.2017.10.008	exclouded due to lack of information about mycobacteriom
J. V. Freeman	2018	the closer study: results from a three-year pan-european longitudinal surveillance of antibiotic resistance among prevalent clostridium difficile ribotypes, 2011–2014	https://www.scopus.com/inward/record.uri?eid=2-s2.0-85034965388&doi=10.1016%2fj.cmi.2017.10.008&partnerID=40&md5=bc144c61fce0139ddf15c60ef9c137ca	10.1016/j.cmi.2017.10.008	exlouded due to Duplication
J. N. Fri	2018	antibiotic susceptibility of non-cholera vibrios isolated from farmed and wild marine fish (argyrosomus japonicus), implications for public health	https://www.embase.com/search/results?subaction=viewrecord&id=L624935604&from=exporthttp://dx.doi.org/10.1089/mdr.2017.0276	10.1089/mdr.2017.0276	exclouded due to study on animal sample
J. N. Fri	2018	antibiotic susceptibility of non-cholera vibrios isolated from farmed and wild marine fish (argyrosomus japonicus), implications for public health	https://www.scopus.com/inward/record.uri?eid=2-s2.0-85056329866&doi=10.1089%2fmdr.2017.0276&partnerID=40&md5=ba8cfd77d00a3d7071a3d2ddb5905fc5	10.1089/mdr.2017.0276	exlouded due to Duplication
J. Y. Fu	2019	serotype distribution and antimicrobial resistance of streptococcus pneumoniae causing invasive diseases in china: a meta-analysis	https://www.embase.com/search/results?subaction=viewrecord&id=L629849682&from=exporthttp://dx.doi.org/10.1186/s12887-019-1722-1	10.1186/s12887-019-1722-1	exclouded due to study type
J. Y. Fu	2019	serotype distribution and antimicrobial resistance of streptococcus pneumoniae causing invasive diseases in china: a meta-analysis	https://www.scopus.com/inward/record.uri?eid=2-s2.0-85074812372&doi=10.1186%2fs12887-019-1722-1&partnerID=40&md5=af8096bc0c4f559eea7b8d1f3005ccce	10.1186/s12887-019-1722-1	exlouded due to Duplication
H. W. Fukano	2017	mycobacterium stephanolepidis sp. nov., a rapidly growing species related to mycobacterium chelonae, isolated from marine teleost fish, stephanolepis cirrhifer	https://www.embase.com/search/results?subaction=viewrecord&id=L618342917&from=exporthttp://dx.doi.org/10.1099/ijsem.0.002028	10.1099/ijsem.0.002028	exclouded due to lack of information about resistance or susceptibility
H. W. Fukano	2017	mycobacterium stephanolepidis sp. nov., a rapidly growing species related to mycobacterium chelonae, isolated from marine teleost fish, stephanolepis cirrhifer	https://www.scopus.com/inward/record.uri?eid=2-s2.0-85027691931&doi=10.1099%2fijsem.0.002028&partnerID=40&md5=b3c4b0f2fa8ea58d54c07652dca1d186	10.1099/ijsem.0.002028	exlouded due to Duplication
S. N. Fukusada	2015	a case of an ulcer with an exposed blood vessel on the ileocecal valve associated with campylobacter enterocolitis, having difficulty in obtaining hemostasis	https://www.embase.com/search/results?subaction=viewrecord&id=L606953049&from=export	NA	exclouded due to language
S. N. Fukusada	2015	a case of an ulcer with an exposed blood vessel on the ileocecal valve associated with campylobacter enterocolitis, having difficulty in obtaining hemostasis	https://www.scopus.com/inward/record.uri?eid=2-s2.0-84947242223&partnerID=40&md5=b5d2784e45679777dcdf7d1932dfe583	NA	exlouded due to Duplication
J. Č. Fürst	2015	the influence of a sustained multifaceted approach to improve antibiotic prescribing in slovenia during the past decade: findings and implications	https://www.embase.com/search/results?subaction=viewrecord&id=L605222711&from=exporthttp://dx.doi.org/10.1586/14787210.2015.990381	10.1586/14787210.2015.990381	exclouded due to lack of information about mycobacteriom
J. Č. Fürst	2015	the influence of a sustained multifaceted approach to improve antibiotic prescribing in slovenia during the past decade: findings and implications	https://www.scopus.com/inward/record.uri?eid=2-s2.0-84924731943&doi=10.1586%2f14787210.2015.990381&partnerID=40&md5=1060fb758df8b14654295f922b958295	10.1586/14787210.2015.990381	exlouded due to Duplication
S. K. G. E. Gadila	2021	antibiotic susceptibility of bartonella grown in different culture conditions	https://www.embase.com/search/results?subaction=viewrecord&id=L2007552756&from=exporthttp://dx.doi.org/10.3390/pathogens10060718	10.3390/pathogens10060718	exclouded due to lack of information about mycobacteriom
S. K. G. E. Gadila	2021	antibiotic susceptibility of bartonella grown in different culture conditions	https://www.scopus.com/inward/record.uri?eid=2-s2.0-85108336209&doi=10.3390%2fpathogens10060718&partnerID=40&md5=c9776df971730e6206be7ef9e16a266b	10.3390/pathogens10060718	exlouded due to Duplication
N. S. Gahamanyi	2020	susceptibility of campylobacter strains to selected natural products and frontline antibiotics	https://www.embase.com/search/results?subaction=viewrecord&id=L2005428770&from=exporthttp://dx.doi.org/10.3390/antibiotics9110790	10.3390/antibiotics9110790	exclouded due to lack of information about mycobacteriom
N. S. Gahamanyi	2020	susceptibility of campylobacter strains to selected natural products and frontline antibiotics	https://www.scopus.com/inward/record.uri?eid=2-s2.0-85096044563&doi=10.3390%2fantibiotics9110790&partnerID=40&md5=891bf82ef8e65c219651cea7ca9e2717	10.3390/antibiotics9110790	exlouded due to Duplication
T. D. Gaillard	2016	macrolides and associated antibiotics based on similar mechanism of action like lincosamides in malaria	https://www.scopus.com/inward/record.uri?eid=2-s2.0-84957824103&doi=10.1186%2fs12936-016-1114-z&partnerID=40&md5=5239f000ee422db3ba37986a471846c3	10.1186/s12936-016-1114-z	exclouded due to lack of information about mycobacteriom
T. D. Gaillard	2016	macrolides and associated antibiotics based on similar mechanism of action like lincosamides in malaria	<Go to ISI>://WOS:000369939900001	10.1186/s12936-016-1114-z	exlouded due to Duplication
V. C. Gaio	2019	cells released from s. epidermidis biofilms present increased antibiotic tolerance to multiple antibiotics	https://www.embase.com/search/results?subaction=viewrecord&id=L629673568&from=exporthttp://dx.doi.org/10.7717/peerj.6884	10.7717/peerj.6884	exclouded due to lack of information about mycobacteriom
V. C. Gaio	2019	cells released from s. epidermidis biofilms present increased antibiotic tolerance to multiple antibiotics	https://www.scopus.com/inward/record.uri?eid=2-s2.0-85074211270&doi=10.7717%2fpeerj.6884&partnerID=40&md5=45d85a9255f15876d3f5fd7a28298445	10.7717/peerj.6884	exlouded due to Duplication
O. V. Gaisenok	2020	drug interactions and side effects of co-administration of chloroquine/hydroxychloroquine and azithromycin: on the issue of rational pharmacotherapy of patients with covid-19 with antimalarial drugs	https://www.embase.com/search/results?subaction=viewrecord&id=L632999772&from=exporthttp://dx.doi.org/10.20996/1819-6446-2020-06-08	10.20996/1819-6446-2020-06-08	exclouded due to language
O. V. Gaisenok	2020	drug interactions and side effects of co-administration of chloroquine/hydroxychloroquine and azithromycin: on the issue of rational pharmacotherapy of patients with covid-19 with antimalarial drugs	https://www.scopus.com/inward/record.uri?eid=2-s2.0-85091749234&doi=10.20996%2f1819-6446-2020-06-08&partnerID=40&md5=0b23c8399d7bb074e2e83fc8e903fc79	10.20996/1819-6446-2020-06-08	exlouded due to Duplication
A. B. Gajda	2023	analysis of antimicrobials in muscle and drinking water in terms of reducing the need of antimicrobial use by increasing the health and welfare of pig and broiler	https://www.scopus.com/inward/record.uri?eid=2-s2.0-85148859504&doi=10.3390%2fantibiotics12020326&partnerID=40&md5=4017826473b1e191fddb082b237444e2	10.3390/antibiotics12020326	exclouded due to study on animal sample
A. B. Gajda	2023	analysis of antimicrobials in muscle and drinking water in terms of reducing the need of antimicrobial use by increasing the health and welfare of pig and broiler	<Go to ISI>://WOS:000937960600001	10.3390/antibiotics12020326	exlouded due to Duplication
F. B. Galoș	2023	antibiotic resistance and therapeutic efficacy of helicobacter pylori infection in pediatric patients—a tertiary center experience	https://www.embase.com/search/results?subaction=viewrecord&id=L2021167846&from=exporthttp://dx.doi.org/10.3390/antibiotics12010146	10.3390/antibiotics12010146	exclouded due to lack of information about mycobacteriom
F. B. Galoș	2023	antibiotic resistance and therapeutic efficacy of helicobacter pylori infection in pediatric patients—a tertiary center experience	https://www.scopus.com/inward/record.uri?eid=2-s2.0-85146788293&doi=10.3390%2fantibiotics12010146&partnerID=40&md5=d7c310cc4c6f8a81c67ff09d24775aba	10.3390/antibiotics12010146	exlouded due to Duplication
F. B.-W. Gamoń	2022	microbial response of the anammox process to trace antibiotic concentration	https://www.scopus.com/inward/record.uri?eid=2-s2.0-85123769390&doi=10.1016%2fj.jwpe.2022.102607&partnerID=40&md5=a4e6827e31f453ae6f2754c38f4f7140	10.1016/j.jwpe.2022.102607	exclouded due to lack of information about mycobacteriom
F. B.-W. Gamon	2022	microbial response of the anammox process to trace antibiotic concentration	<Go to ISI>://WOS:000761086400005	10.1016/j.jwpe.2022.102607	exlouded due to Duplication
K. D. Gandhi	2020	antibiotic susceptibility pattern of methicillin sensitive and resistant staphylococcus aureus from clinical isolates in a tertiary care hospital at mathura, western uttar pradesh	https://www.embase.com/search/results?subaction=viewrecord&id=L2005648335&from=exporthttp://dx.doi.org/10.22207/JPAM.14.1.47	10.22207/jpam.14.1.47	exclouded due to lack of information about mycobacteriom
K. D. Gandhi	2020	antibiotic susceptibility pattern of methicillin sensitive and resistant staphylococcus aureus from clinical isolates in a tertiary care hospital at mathura, western uttar pradesh	https://www.scopus.com/inward/record.uri?eid=2-s2.0-85083582364&doi=10.22207%2fJPAM.14.1.47&partnerID=40&md5=829a62094bc9cda009ce785856562769	10.22207/jpam.14.1.47	exlouded due to Duplication
C. D. Gao	2020	eradication treatment of helicobacter pylori infection based on molecular pathologic antibiotic resistance	https://www.embase.com/search/results?subaction=viewrecord&id=L2003547539&from=exporthttp://dx.doi.org/10.2147/IDR.S232169	10.2147/idr.s232169	exclouded due to lack of information about mycobacteriom
C. D. Gao	2020	eradication treatment of helicobacter pylori infection based on molecular pathologic antibiotic resistance	https://www.scopus.com/inward/record.uri?eid=2-s2.0-85078273009&doi=10.2147%2fIDR.S232169&partnerID=40&md5=b12ee42379c5c9a7d9cba4676e228dc9	10.2147/idr.s232169	exlouded due to Duplication
C. F. Gao	2022	effect and safety of helicobacter pylori eradication treatment based on molecular pathologic antibiotic resistance in chinese elderly people	https://www.embase.com/search/results?subaction=viewrecord&id=L2017259933&from=exporthttp://dx.doi.org/10.2147/IDR.S371113	10.2147/idr.s371113	exclouded due to lack of information about mycobacteriom
C. F. Gao	2022	effect and safety of helicobacter pylori eradication treatment based on molecular pathologic antibiotic resistance in chinese elderly people	https://www.scopus.com/inward/record.uri?eid=2-s2.0-85133009435&doi=10.2147%2fIDR.S371113&partnerID=40&md5=05c8b6deea6293d44bcc1516da8b4d1b	10.2147/idr.s371113	exlouded due to Duplication
J. C. H. Gao	2022	neutrophil-mediated delivery of the combination of colistin and azithromycin for the treatment of bacterial infection	<Go to ISI>://WOS:000856060900005	10.1016/j.isci.2022.105035	exclouded due to study on animal sample
J. H. Gao	2022	neutrophil-mediated delivery of the combination of colistin and azithromycin for the treatment of bacterial infection	https://www.scopus.com/inward/record.uri?eid=2-s2.0-85137354261&doi=10.1016%2fj.isci.2022.105035&partnerID=40&md5=dd9fc1b8ca23556c0abbd7cdc8d0226e	10.1016/j.isci.2022.105035	exlouded due to Duplication
S. C. C. Garbern	2021	clinical and socio-environmental determinants of multidrug-resistant vibrio cholerae 01 in older children and adults in bangladesh	https://www.embase.com/search/results?subaction=viewrecord&id=L2011430541&from=exporthttp://dx.doi.org/10.1016/j.ijid.2021.02.102	10.1016/j.ijid.2021.02.102	exclouded due to lack of information about mycobacteriom
S. C. C. Garbern	2021	clinical and socio-environmental determinants of multidrug-resistant vibrio cholerae 01 in older children and adults in bangladesh	https://www.scopus.com/inward/record.uri?eid=2-s2.0-85102787644&doi=10.1016%2fj.ijid.2021.02.102&partnerID=40&md5=75356ea6577a4181be957139a05f7fa8	10.1016/j.ijid.2021.02.102	exlouded due to Duplication
A. L. Garcês	2022	bacterial isolates from urinary tract infection in dogs and cats in portugal, and their antibiotic susceptibility pattern: a retrospective study of 5 years (2017–2021)	https://www.embase.com/search/results?subaction=viewrecord&id=L2018895559&from=exporthttp://dx.doi.org/10.3390/antibiotics11111520	10.3390/antibiotics11111520	exclouded due to lack of information about mycobacteriom
A. L. Garcês	2022	bacterial isolates from urinary tract infection in dogs and cats in portugal, and their antibiotic susceptibility pattern: a retrospective study of 5 years (2017–2021)	https://www.scopus.com/inward/record.uri?eid=2-s2.0-85144713640&doi=10.3390%2fantibiotics11111520&partnerID=40&md5=80e2ff3a7169e474dca1e30d4ef05b6f	10.3390/antibiotics11111520	exlouded due to Duplication
A. S. K. Garcez	2020	effects of antimicrobial photodynamic therapy on antibiotic-resistant escherichia coli	https://www.embase.com/search/results?subaction=viewrecord&id=L2008339159&from=exporthttp://dx.doi.org/10.1016/j.pdpdt.2020.102029	10.1016/j.pdpdt.2020.102029	exclouded due to lack of information about mycobacteriom
A. S. K. Garcez	2020	effects of antimicrobial photodynamic therapy on antibiotic-resistant escherichia coli	https://www.scopus.com/inward/record.uri?eid=2-s2.0-85092650636&doi=10.1016%2fj.pdpdt.2020.102029&partnerID=40&md5=f26f4959d60824257368c18d5d419724	10.1016/j.pdpdt.2020.102029	exlouded due to Duplication
M. C.-L. García-Quintanilla	2015	lipopolysaccharide loss produces partial colistin dependence and collateral sensitivity to azithromycin, rifampicin and vancomycin in acinetobacter baumannii	https://www.embase.com/search/results?subaction=viewrecord&id=L606077682&from=exporthttp://dx.doi.org/10.1016/j.ijantimicag.2015.07.017	10.1016/j.ijantimicag.2015.07.017	exclouded due to lack of information about mycobacteriom
M. C.-L. García-Quintanilla	2015	lipopolysaccharide loss produces partial colistin dependence and collateral sensitivity to azithromycin, rifampicin and vancomycin in acinetobacter baumannii	https://www.scopus.com/inward/record.uri?eid=2-s2.0-84949626969&doi=10.1016%2fj.ijantimicag.2015.07.017&partnerID=40&md5=a5f6e9a363faf6ec2118ebe8ee01cf91	10.1016/j.ijantimicag.2015.07.017	exlouded due to Duplication
S. M.-S. García-Vela	2023	pathogenicity and antibiotic resistance diversity in clostridium perfringens isolates from poultry affected by necrotic enteritis in canada	https://www.embase.com/search/results?subaction=viewrecord&id=L2024712088&from=exporthttp://dx.doi.org/10.3390/pathogens12070905	10.3390/pathogens12070905	exclouded due to food sample
S. M.-S. García-Vela	2023	pathogenicity and antibiotic resistance diversity in clostridium perfringens isolates from poultry affected by necrotic enteritis in canada	https://www.scopus.com/inward/record.uri?eid=2-s2.0-85166209781&doi=10.3390%2fpathogens12070905&partnerID=40&md5=b9a86ad0bafe61bff8af0ad722ae9d83	10.3390/pathogens12070905	exlouded due to Duplication
L. S. Gatta	2018	impact of primary antibiotic resistance on the effectiveness of sequential therapy for helicobacter pylori infection: lessons from a 5-year study on a large number of strains	https://www.embase.com/search/results?subaction=viewrecord&id=L621269560&from=exporthttp://dx.doi.org/10.1111/apt.14597	10.1111/apt.14597	exclouded due to lack of information about mycobacteriom
L. S. Gatta	2018	impact of primary antibiotic resistance on the effectiveness of sequential therapy for helicobacter pylori infection: lessons from a 5-year study on a large number of strains	https://www.scopus.com/inward/record.uri?eid=2-s2.0-85043783169&doi=10.1111%2fapt.14597&partnerID=40&md5=d1551912d5e8540f206f0d2821373993	10.1111/apt.14597	exlouded due to Duplication
S. A. M. Gautham	2016	characterization and antimicrobial spectrum of a potent streptomyces sp. gos2 isolated from western ghats of karnataka, india	https://www.embase.com/search/results?subaction=viewrecord&id=L612268328&from=exporthttp://dx.doi.org/10.22159/ijpps.2016.v8i9.12547	10.22159/ijpps.2016.v8i9.12547	exclouded due to lack of information about mycobacteriom
S. A. M. Gautham	2016	characterization and antimicrobial spectrum of a potent streptomyces sp. gos2 isolated from western ghats of karnataka, india	https://www.scopus.com/inward/record.uri?eid=2-s2.0-84988648695&doi=10.22159%2fijpps.2016.v8i9.12547&partnerID=40&md5=ee3ab3a5aa1500ca99d6cd1852cfac6a	10.22159/ijpps.2016.v8i9.12547	exlouded due to Duplication
S. N. B. Gavrilov	2023	search for novel halophilic and halotolerant producers of antimicrobial compounds in various extreme ecosystems	https://www.scopus.com/inward/record.uri?eid=2-s2.0-85160911447&doi=10.1134%2fS0026261723600313&partnerID=40&md5=06830bf2d71fc01ad53232cbefbf0805	10.1134/s0026261723600313	exclouded due to lack of information about mycobacteriom
S. N. B. Gavrilov	2023	search for novel halophilic and halotolerant producers of antimicrobial compounds in various extreme ecosystems	<Go to ISI>://WOS:001006180000005	10.1134/s0026261723600313	exlouded due to Duplication
M. C. K. Ge	2019	antimicrobial susceptibility and virulence surveillance of campylobacterspp. isolated from patients in two tertiary medical centers in taiwan	https://www.embase.com/search/results?subaction=viewrecord&id=L627188344&from=exporthttp://dx.doi.org/10.3389/fmicb.2018.03186	10.3389/fmicb.2018.03186	exclouded due to lack of information about mycobacteriom
M. C. K. Ge	2019	antimicrobial susceptibility and virulence surveillance of campylobacterspp. isolated from patients in two tertiary medical centers in taiwan	https://www.scopus.com/inward/record.uri?eid=2-s2.0-85064385518&doi=10.3389%2ffmicb.2018.03186&partnerID=40&md5=9bb5421e6dd3a9c18262040cfa01e57e	10.3389/fmicb.2018.03186	exlouded due to Duplication
M. H. Gemilyan	2019	prevalence of helicobacter pylori infection and antibiotic resistance profile in armenia	https://www.scopus.com/inward/record.uri?eid=2-s2.0-85067006600&doi=10.1186%2fs13099-019-0310-0&partnerID=40&md5=33c7f7c79dfaa37f6c698000a267eb1c	10.1186/s13099-019-0310-0	exclouded due to lack of information about mycobacteriom
M. H. Gemilyan	2019	prevalence of helicobacter pylori infection and antibiotic resistance profile in armenia	<Go to ISI>://WOS:000470764800001	10.1186/s13099-019-0310-0	exlouded due to Duplication
T. Y. Geng	2022	antibiotic resistance of helicobacter pylori isolated from children in chongqing, china	https://www.embase.com/search/results?subaction=viewrecord&id=L2015925000&from=exporthttp://dx.doi.org/10.1007/s00431-022-04456-1	10.1007/s00431-022-04456-1	exclouded due to lack of information about mycobacteriom
T. Y. Geng	2022	antibiotic resistance of helicobacter pylori isolated from children in chongqing, china	https://www.scopus.com/inward/record.uri?eid=2-s2.0-85128861554&doi=10.1007%2fs00431-022-04456-1&partnerID=40&md5=38188966e273f980e80fbcd3c16efe97	10.1007/s00431-022-04456-1	exlouded due to Duplication
Á. Gentile	2018	community-acquired methicillin-resistant staphylococcus aureus infections: hospitalization and case fatality risk in 10 pediatric facilities in argentina	https://www.embase.com/search/results?subaction=viewrecord&id=L620701066&from=exporthttp://dx.doi.org/10.5546/aap.2018.eng.e47	10.5546/aap.2018.eng.e47	exclouded due to language
Á. Gentile	2018	community-acquired methicillin-resistant staphylococcus aureus infections: hospitalization and case fatality risk in 10 pediatric facilities in argentina	https://www.scopus.com/inward/record.uri?eid=2-s2.0-85042023286&doi=10.5546%2faap.2018.eng.e47&partnerID=40&md5=ba487dac0ec1f79059f8e54ce7e98c77	10.5546/aap.2018.eng.e47	exlouded due to Duplication
[truncated: 4,534 more rows]
